# Supplementary material for: Prostaglandin E2 receptor Ptger4b regulates female-specific peptidergic neurons and female sexual receptivity in medaka
Source: Commun Biol. 2022 Nov 10;5:1215. doi: 10.1038/s42003-022-04195-x (PMC9649691; doi:10.1038/s42003-022-04195-x)
Supplement: Supplementary file 4 — Supplementary Data 1 [file 42003_2022_4195_MOESM4_ESM.xlsx]

## Sheet: Raw data (all genes)
gene_ID	intact vs OVX edgeR	intact vs sham edgeR	OVX vs sham edgeR	intact vs OVX cuffdiff	intact vs sham cuffdiff	OVX vs sham cuffdiff	chromosome	start	end	strand	name
XLOC_000001	1	1	1	1	1	1	chr1	305571	308712	+	unknown
XLOC_000002	0.259812	1	1	0.152664	0.715719	0.657706	chr1	369200	370456	+	unknown
XLOC_000003	0.155062	1	0.996518	0.0356447	0.445051	0.622783	chr1	370620	372425	+	unknown
XLOC_000004	1	1	1	1	1	1	chr1	379993	380345	+	unknown
XLOC_000005	1	1	0.943514	0.819713	1	0.803212	chr1	383086	392472	+	unknown
XLOC_000006	1	1	1	1	1	1	chr1	393843	394204	+	unknown
XLOC_000007	1	1	1	0.861136	0.499829	0.796441	chr1	402411	407075	+	unknown
XLOC_000008	1	1	1	1	0.89356	0.917903	chr1	412094	415630	+	unknown
XLOC_000009	1	1	1	1	1	1	chr1	415806	416219	+	unknown
XLOC_000010	0.161634	1	0.888555	0.0180077	0.569411	0.434842	chr1	454212	462678	+	GOT1(1of2)
XLOC_000011	1	1	1	0.946917	0.803654	0.894227	chr1	476523	484391	+	hoga1
XLOC_000012	1	1	1	1	1	1	chr1	525980	584374	+	lcor
XLOC_000013	0.744172	1	1	1	1	1	chr1	594741	608857	+	unknown
XLOC_000014	1	1	1	0.979998	0.984048	0.964509	chr1	609641	611825	+	unknown
XLOC_000015	0.9318	1	1	0.335707	0.998076	0.334819	chr1	612400	615076	+	unknown
XLOC_000016	1	1	1	1	1	1	chr1	718681	719487	+	RHOU(1of3)
XLOC_000017	1	1	1	1	1	1	chr1	805372	806088	+	unknown
XLOC_000018	1	1	1	1	1	1	chr1	806500	807138	+	unknown
XLOC_000019	0.231818	1	1	0.140036	0.403527	0.743899	chr1	807220	836290	+	MYOM2(1of2)
XLOC_000020	1	1	1	1	1	1	chr1	811494	812097	+	unknown
XLOC_000021	1	1	1	1	1	1	chr1	837609	842857	+	FAM83B(1of2)
XLOC_000022	0.508286	1	1	0.130282	0.471168	0.844167	chr1	856206	862465	+	ptp4a1
XLOC_000023	1	1	1	0.385067	0.601276	0.863223	chr1	884091	890075	+	HYLS1
XLOC_000024	1	1	1	0.847976	0.77136	0.884683	chr1	929254	930763	+	unknown
XLOC_000025	1	1	1	0.673577	0.747904	0.790783	chr1	987409	988223	+	unknown
XLOC_000026	1	1	1	1	1	1	chr1	993961	995498	+	unknown
XLOC_000027	1	1	1	0.908505	0.908878	0.927948	chr1	996457	1013985	+	unknown
XLOC_000028	1	1	1	0.983906	0.949418	0.946949	chr1	1014562	1015466	+	unknown
XLOC_000029	1	1	1	0.781201	0.961155	0.846013	chr1	1015804	1019855	+	unknown
XLOC_000030	1	1	1	0.845999	0.91259	0.921683	chr1	1019948	1021051	+	mrpl45
XLOC_000031	1	1	0.86643	0.740312	0.753599	0.265646	chr1	1029741	1046879	+	npepps
XLOC_000032	1	1	1	0.795535	0.959697	0.763488	chr1	1049466	1051516	+	zgc:77929
XLOC_000033	1	1	1	0.977836	0.993807	0.981969	chr1	1053574	1054057	+	unknown
XLOC_000034	1	1	1	0.601382	0.954431	0.730543	chr1	1056670	1066323	+	WIPF2
XLOC_000035	1	1	1	0.799422	0.874946	0.896291	chr1	1188200	1188278	+	unknown
XLOC_000036	1	1	1	0.917227	0.89489	0.864554	chr1	1191824	1192502	+	unknown
XLOC_000037	1	1	1	1	1	1	chr1	1192576	1194982	+	unknown
XLOC_000038	0.973059	1	1	0.805221	0.91734	0.922468	chr1	1203807	1207881	+	cdc6
XLOC_000039	1	1	1	1	1	1	chr1	1305972	1306572	+	unknown
XLOC_000040	1	1	1	1	1	1	chr1	1307525	1307837	+	zgc:165555
XLOC_000041	1	1	1	1	1	1	chr1	1316598	1316910	+	zgc:165555
XLOC_000042	1	1	1	1	1	1	chr1	1318574	1318949	+	H2B
XLOC_000043	1	1	1	1	1	1	chr1	1321578	1322033	+	unknown
XLOC_000044	0.108832	1	1	0.0308497	0.339729	0.697311	chr1	1375109	1384939	+	PRPSAP1(1of2)
XLOC_000045	1	1	1	0.586321	0.464599	0.946347	chr1	1505271	1605010	+	mgat5b,mgt5b
XLOC_000046	1	1	1	0.921776	0.917828	0.965341	chr1	1610147	1610383	+	unknown
XLOC_000047	1	1	1	0.794237	0.881136	0.931522	chr1	1700796	1702285	+	unknown
XLOC_000048	1	1	1	0.903437	0.930491	0.826287	chr1	1702348	1703197	+	unknown
XLOC_000049	1	1	1	1	0.505535	0.884753	chr1	1703826	1704235	+	unknown
XLOC_000050	1	1	1	0.926434	0.642969	0.794666	chr1	1783656	1788952	+	si:ch211-106h11.3
XLOC_000051	1	1	1	0.654112	0.933079	0.792143	chr1	1797553	1829582	+	si:ch211-239f4.1
XLOC_000052	1	1	1	0.735338	0.914342	0.873758	chr1	1835153	1836371	+	cele_f45b8.4
XLOC_000053	0.813235	1	1	0.213244	0.253006	0.980416	chr1	1851726	1869322	+	mcoln1a
XLOC_000054	0.632166	1	1	0.232888	0.707598	0.746933	chr1	1872007	1889918	+	unknown
XLOC_000055	0.129091	1	0.58847	0.111753	0.913941	0.242418	chr1	1890682	1891636	+	unknown
XLOC_000056	1	1	0.584752	0.894691	0.69105	0.419634	chr1	1893367	1895358	+	unknown
XLOC_000057	0.70959	1	0.920153	0.456636	0.983681	0.476961	chr1	1901984	1948778	+	pkn1
XLOC_000058	1	1	1	0.819746	0.597217	0.901517	chr1	1950854	1966981	+	map2k7
XLOC_000059	1	1	1	1	1	1	chr1	1973014	1995267	+	myh9a
XLOC_000060	1	1	1	0.872994	0.909822	0.734677	chr1	1997026	2004476	+	slc25a38b
XLOC_000061	1	1	1	0.889405	0.79121	0.909038	chr1	2028339	2030500	+	unknown
XLOC_000062	1	1	1	1	1	1	chr1	2046006	2059071	+	ubn2
XLOC_000063	1	1	1	1	1	1	chr1	2059573	2064351	+	unknown
XLOC_000064	1	1	1	0.952919	0.962512	0.919544	chr1	2064464	2065267	+	unknown
XLOC_000065	0.536493	1	0.557195	0.0983164	0.957744	0.200258	chr1	2127346	2166446	+	cygb-2
XLOC_000066	1	1	1	1	1	1	chr1	2182988	2189243	+	unknown
XLOC_000067	1	1	1	0.940547	0.607728	0.78264	chr1	2202472	2232373	+	SPHK1(1of2)
XLOC_000068	1	1	1	1	1	1	chr1	2260094	2262333	+	AANAT1A
XLOC_000069	1	1	1	0.962655	0.852503	0.811362	chr1	2329540	2331835	+	si:ch211-89i1.2
XLOC_000070	1	1	1	1	1	1	chr1	2466981	2467827	+	unknown
XLOC_000071	1	1	1	0.868313	0.98675	0.875283	chr1	2502384	2502870	+	unknown
XLOC_000072	1	1	1	0.780899	0.981485	0.786896	chr1	2503951	2504275	+	si:ch211-113a14.17
XLOC_000073	1	1	1	1	1	1	chr1	2505164	2506069	+	H2B
XLOC_000074	1	1	1	1	1	1	chr1	2511842	2512169	+	unknown
XLOC_000075	1	1	1	1	1	1	chr1	2513711	2514011	+	unknown
XLOC_000076	1	1	1	0.943685	0.983475	0.956993	chr1	2516493	2529954	+	gtpbp2
XLOC_000077	0.697399	1	1	0.42809	0.848321	0.778203	chr1	2560291	2568379	+	rrp36
XLOC_000078	0.586652	1	0.334566	1	1	1	chr1	2607717	2652197	+	jag1a
XLOC_000079	1	1	1	1	1	1	chr1	2673203	2673275	+	unknown
XLOC_000080	1	1	1	1	1	1	chr1	2673399	2673500	+	unknown
XLOC_000081	1	1	1	0.752204	0.807853	0.316988	chr1	2705823	2733401	+	HNRNPLL
XLOC_000082	1	1	1	0.940764	0.996795	0.938902	chr1	2741278	2762801	+	atl2
XLOC_000083	1	1	1	0.889505	0.945303	0.941842	chr1	2773108	2791060	+	mark1
XLOC_000084	1	1	1	0.918135	0.950136	0.869346	chr1	2791571	2792103	+	unknown
XLOC_000085	1	1	1	0.906171	0.837729	0.958953	chr1	2851538	2914291	+	unknown
XLOC_000086	1	1	0.98318	0.963247	0.601452	0.55364	chr1	2914416	2916128	+	unknown
XLOC_000087	1	1	1	0.901523	0.905964	0.958612	chr1	2931024	2931292	+	unknown
XLOC_000088	1	1	1	1	1	1	chr1	2942083	2942515	+	hist2h3c
XLOC_000089	0.557087	1	1	0.0940879	0.642129	0.610831	chr1	2989696	2993977	+	irf2bp2b
XLOC_000090	0.536787	1	0.647884	0.745266	1	0.00356197	chr1	2994664	2996288	+	unknown
XLOC_000091	1	1	1	1	1	1	chr1	2997591	2999271	+	unknown
XLOC_000092	1	1	1	0.873001	0.985921	0.88429	chr1	2999746	3002439	+	unknown
XLOC_000093	1	1	1	1	1	1	chr1	3004967	3005221	+	unknown
XLOC_000094	1	1	1	0.844841	0.980336	0.864852	chr1	3050105	3066343	+	tomm20b
XLOC_000095	1	1	1	0.889802	0.9182	0.946377	chr1	3073278	3085080	+	tbce
XLOC_000096	1	1	1	0.963247	0.884283	0.907376	chr1	3110000	3114710	+	unknown
XLOC_000097	1	1	1	0.965341	0.897232	0.859974	chr1	3113470	3114355	+	unknown
XLOC_000098	0.5976	1	1	0.510131	0.432765	0.956811	chr1	3136547	3147326	+	GPR137B(1of2)
XLOC_000099	1	1	1	0.801629	0.95727	0.81369	chr1	3169558	3170063	+	zgc:165555
XLOC_000100	1	1	1	1	1	1	chr1	3173412	3173787	+	H2B
XLOC_000101	1	1	1	1	1	1	chr1	3178575	3178962	+	unknown
XLOC_000102	0.721498	1	1	0.494386	0.743843	0.887053	chr1	3180020	3189636	+	ltv1
XLOC_000103	1	1	1	1	1	1	chr1	3216638	3220415	+	unknown
XLOC_000104	1	1	1	1	0.904189	0.923056	chr1	3234647	3235848	+	unknown
XLOC_000105	1	1	1	0.948743	0.776792	0.854468	chr1	3236595	3237239	+	unknown
XLOC_000106	1	1	0.713422	1	1	1	chr1	3255652	3258177	+	unknown
XLOC_000107	0.689638	1	1	0.310991	0.351983	0.944394	chr1	3273108	3293885	+	akt1,akt2,akt2l,akt3,akt3-like,akt3a,cele_c12d8.10,cele_f28h6.1
XLOC_000108	0.878637	1	1	0.481145	0.772867	0.873197	chr1	3303005	3310870	+	cct4
XLOC_000109	0.645587	1	0.0643509	1	0.596299	0.00356197	chr1	3311539	3318564	+	FAM161A
XLOC_000110	1	1	0.346144	0.960625	0.210912	0.133603	chr1	3320456	3339303	+	xpo1a
XLOC_000111	1	1	0.443112	0.743014	0.427837	0.6905	chr1	3340073	3388011	+	usp34
XLOC_000112	0.013917	1	0.0247336	0.00356197	0.889405	0.00356197	chr1	3439128	3439382	+	unknown
XLOC_000113	0.130715	1	0.328854	0.708448	0.869911	0.725067	chr1	3439448	3439989	+	unknown
XLOC_000114	0.0810173	1	0.433151	0.601019	0.788636	0.601019	chr1	3440499	3440765	+	unknown
XLOC_000115	1	1	1	0.814291	0.831221	0.986699	chr1	3673250	3676669	+	ALYREF(1of2)
XLOC_000116	0.26272	1	1	0.345047	0.807988	0.768416	chr1	3678166	3686919	+	arhgdia(1of2)
XLOC_000117	1	1	1	1	1	1	chr1	3737039	3739382	+	unknown
XLOC_000118	1	1	0.979903	1	1	1	chr1	3743006	3794486	+	ITGAL
XLOC_000119	1	1	1	1	1	1	chr1	3747776	3748188	+	unknown
XLOC_000120	1	1	1	1	1	1	chr1	3749605	3752025	+	unknown
XLOC_000121	1	1	1	1	1	1	chr1	3752310	3754153	+	unknown
XLOC_000122	1	1	1	0.859974	1	0.898878	chr1	3765893	3770869	+	QPRT
XLOC_000123	1	1	1	1	1	1	chr1	3804856	3808118	+	pla2g12b
XLOC_000124	1	1	1	0.920243	0.897445	0.810549	chr1	3827662	3830237	+	anapc11
XLOC_000125	1	1	1	1	1	1	chr1	3850474	3853717	+	unknown
XLOC_000126	0.162235	1	0.0704944	0.00356197	0.783848	0.00356197	chr1	4084494	4090442	+	NPTX1(1of3)
XLOC_000127	1	1	0.894384	1	1	1	chr1	4224503	4235960	+	rasal3
XLOC_000128	1	1	1	1	1	1	chr1	4236360	4237152	+	unknown
XLOC_000129	0.507141	1	0.54706	0.697603	1	0.676792	chr1	4238923	4248200	+	trim25
XLOC_000130	1	1	1	0.945036	0.63718	0.5067	chr1	4249205	4259441	+	unknown
XLOC_000131	1	1	1	0.971368	0.891815	0.87206	chr1	4271783	4275443	+	si:dkey-31g6.6
XLOC_000132	1	1	1	0.872994	0.962479	0.890284	chr1	4286208	4286761	+	CBX4(1of2)
XLOC_000133	1	1	1	1	1	1	chr1	4406031	4406391	+	unknown
XLOC_000134	1	1	1	0.615168	0.976375	0.64953	chr1	4744758	4793451	+	si:ch73-173k21.1
XLOC_000135	1	1	1	1	1	1	chr1	4799041	4811626	+	slc47a2
XLOC_000136	0.971538	1	1	0.630176	0.871664	0.871767	chr1	4817641	4827257	+	clgn
XLOC_000137	1	1	1	1	1	1	chr1	4861570	4992963	+	maml3
XLOC_000138	1	1	1	0.936279	0.973329	0.914606	chr1	4994060	4997466	+	unknown
XLOC_000139	0.858866	1	1	0.49303	0.787211	0.873197	chr1	5011031	5023975	+	naa15a
XLOC_000140	1	1	1	1	1	1	chr1	5027766	5031156	+	RAB33B(1of2)
XLOC_000141	1	1	0.917515	0.917539	0.819713	0.788598	chr1	5037352	5046291	+	unknown
XLOC_000142	0.703365	1	0.466687	0.275573	0.941842	0.201438	chr1	5059435	5077064	+	elf2b
XLOC_000143	1	1	0.0348915	0.573391	0.0494253	0.00356197	chr1	5096769	5114439	+	unknown
XLOC_000144	1	1	1	0.793523	0.989921	0.803654	chr1	5127935	5134818	+	dctd
XLOC_000145	0.611247	1	1	0.408288	0.963944	0.458173	chr1	6153656	6159530	+	naf1
XLOC_000146	0.532696	1	1	0.41716	0.834977	0.650266	chr1	6170777	6179555	+	unknown
XLOC_000147	1	1	1	0.873197	0.902157	0.70787	chr1	6189809	6191095	+	unknown
XLOC_000148	1	1	1	1	1	1	chr1	6195740	6208994	+	btr01
XLOC_000149	1	1	1	1	1	1	chr1	6247474	6251177	+	unknown
XLOC_000150	0.999876	1	0.93985	0.803036	0.945676	0.702075	chr1	6256511	6265750	+	RPS6KB2
XLOC_000151	1	1	0.886695	1	0.601484	0.601484	chr1	6286265	6287356	+	unknown
XLOC_000152	0.723868	1	0.231475	0.789194	0.627088	0.137428	chr1	6446856	6614285	+	SORCS1(1of3),SORCS1(2of3)
XLOC_000153	1	1	1	1	1	1	chr1	6585653	6585771	+	5S_rRNA
XLOC_000154	1	1	1	1	1	1	chr1	6778219	6783174	+	unknown
XLOC_000155	1	1	1	0.957324	0.914342	0.930678	chr1	6992763	6993272	+	unknown
XLOC_000156	0.861598	1	1	0.314353	0.828383	0.657706	chr1	9441207	9448966	+	unknown
XLOC_000157	1	1	1	0.944444	0.919247	0.972296	chr1	9443070	9444583	+	unknown
XLOC_000158	1	1	1	0.96863	0.944616	0.928571	chr1	9444635	9445460	+	unknown
XLOC_000159	1	1	0.616315	0.801192	0.108533	0.479134	chr1	9604225	9667272	+	neurl1aa
XLOC_000160	1	1	1	1	1	1	chr1	9669266	9669623	+	unknown
XLOC_000161	1	1	1	0.89489	0.812895	0.926309	chr1	9769722	9770145	+	unknown
XLOC_000162	1	1	1	0.957744	0.866517	0.791883	chr1	9770197	9770511	+	unknown
XLOC_000163	1	1	1	0.963479	0.872151	0.792227	chr1	9777339	9802830	+	slkb
XLOC_000164	1	1	1	0.91734	0.970797	0.943138	chr1	9885427	9886227	+	unknown
XLOC_000165	0.991933	1	1	0.737181	0.601756	0.942179	chr1	9887378	9905228	+	dtd1
XLOC_000166	0.440341	1	1	0.276946	0.155025	0.922088	chr1	9907840	9966505	+	slc24a3(2of2)
XLOC_000167	0.765154	1	1	0.59175	0.587033	0.957744	chr1	9966663	9995377	+	si:ch211-85n16.4
XLOC_000168	1	1	1	1	1	1	chr1	10002573	10009780	+	unknown
XLOC_000169	1	1	1	1	1	1	chr1	10011143	10011551	+	unknown
XLOC_000170	1	1	1	0.893436	0.95727	0.860438	chr1	10212881	10213641	+	RIMS1(2of2)
XLOC_000171	1	1	1	0.974686	0.932752	0.949268	chr1	10234631	10262294	+	si:ch73-78i5.3
XLOC_000172	1	1	1	1	1	1	chr1	10235176	10235762	+	unknown
XLOC_000173	1	1	1	1	1	1	chr1	10236564	10237856	+	unknown
XLOC_000174	1	1	1	1	1	1	chr1	10237916	10238318	+	unknown
XLOC_000175	1	1	1	1	1	1	chr1	10336430	10347261	+	AIOLOS
XLOC_000176	1	1	1	0.970125	0.523747	0.59602	chr1	10350688	10371240	+	MLLT6
XLOC_000177	1	1	1	0.877153	0.963986	0.83811	chr1	10371853	10376067	+	unknown
XLOC_000178	1	1	1	0.881136	0.937529	0.805964	chr1	10378243	10383302	+	CISD3
XLOC_000179	1	1	1	0.94384	0.910808	0.962051	chr1	10452451	10464150	+	scrn2
XLOC_000180	1	1	1	0.940565	0.899877	0.953263	chr1	10464434	10473911	+	commd1
XLOC_000181	1	1	1	1	1	1	chr1	10476847	10477189	+	unknown
XLOC_000182	1	1	1	0.810652	0.78112	0.937004	chr1	10482715	10484507	+	b3gnt2a
XLOC_000183	1	1	1	1	1	1	chr1	10487630	10498758	+	zgc:66455
XLOC_000184	0.43587	1	1	0.00356197	0.00356197	1	chr1	10584186	10589683	+	otx1a
XLOC_000185	0.224442	1	1	0.0426974	0.635779	0.512005	chr1	10636345	10651592	+	mdha
XLOC_000186	1	1	1	0.806501	0.944924	0.873197	chr1	10653348	10664655	+	ugp2a
XLOC_000187	0.910027	1	1	0.701212	0.875283	0.877421	chr1	10709311	10729605	+	lgalsla,slc29a2
XLOC_000188	1	1	1	1	1	1	chr1	10722315	10722773	+	unknown
XLOC_000189	1	1	1	0.950313	0.623273	0.754789	chr1	10748540	10751683	+	tmem246
XLOC_000190	1	1	1	1	1	1	chr1	10753290	10760111	+	unknown
XLOC_000191	1	1	1	0.902581	0.975037	0.898391	chr1	10775844	10779770	+	unknown
XLOC_000192	1	1	1	0.971618	0.950313	0.935485	chr1	10776996	10777579	+	unknown
XLOC_000193	1	1	1	1	1	1	chr1	10782521	10782965	+	unknown
XLOC_000194	0.893886	1	1	0.585627	0.892918	0.809479	chr1	10785684	10801125	+	TTBK1
XLOC_000195	1	1	1	1	1	1	chr1	10804440	10804900	+	unknown
XLOC_000196	1	1	0.934602	0.837729	0.909038	0.67227	chr1	10807353	10815537	+	unknown
XLOC_000197	1	1	1	0.998076	0.987586	0.988856	chr1	10815587	10817063	+	unknown
XLOC_000198	0.424799	1	0.428186	0.0870728	0.973329	0.0521572	chr1	10818603	10821707	+	unknown
XLOC_000199	1	1	1	0.898878	0.954696	0.852998	chr1	10823608	10833671	+	pex6
XLOC_000200	1	1	1	1	1	1	chr1	10967146	11037947	+	cele_f41c6.1,loc100127305,neta,ntn1,ntn1a,ntn3,unc-6
XLOC_000201	1	1	1	1	1	1	chr1	11071791	11077956	+	unknown
XLOC_000202	1	1	1	0.749262	0.764332	0.96849	chr1	11079084	11094672	+	wdr16
XLOC_000203	1	1	1	1	1	1	chr1	11097674	11231271	+	usp43a
XLOC_000204	1	1	1	0.916304	0.72365	0.866284	chr1	11265764	11286973	+	gga3
XLOC_000205	1	1	1	0.957812	0.938469	0.97544	chr1	11287285	11291328	+	sumo2
XLOC_000206	0.254148	1	0.861751	0.0560503	0.608039	0.509874	chr1	11295356	11309606	+	hn1,hn1a,hn1b
XLOC_000207	1	1	1	0.980384	0.920756	0.908123	chr1	11307403	11307824	+	unknown
XLOC_000208	1	1	1	0.993247	0.94384	0.953541	chr1	11311528	11321235	+	zgc:174863
XLOC_000209	1	1	1	0.762405	0.922737	0.904189	chr1	11321502	11322194	+	unknown
XLOC_000210	1	1	1	1	1	1	chr1	11350115	11351171	+	unknown
XLOC_000211	0.765082	1	1	0.0340034	0.748434	1	chr1	11356531	11357191	+	unknown
XLOC_000212	0.860956	1	0.885245	0.461654	0.989556	0.450619	chr1	11401303	11481836	+	SEPT9(1of2)
XLOC_000213	1	1	1	0.779162	0.929747	0.623413	chr1	11587980	11632108	+	si:dkey-10p5.9
XLOC_000214	1	1	1	0.899458	0.990157	0.907961	chr1	11632714	11633966	+	unknown
XLOC_000215	1	1	1	0.787998	0.980913	0.816246	chr1	11637941	11638834	+	unknown
XLOC_000216	0.730389	1	1	0.44633	0.86863	0.673293	chr1	11639194	11639713	+	unknown
XLOC_000217	1	1	1	0.962661	0.937905	0.957744	chr1	11757651	11758720	+	ADAP2(1of2)
XLOC_000218	1	1	1	0.859929	0.524551	0.81937	chr1	11763078	11766281	+	tefm
XLOC_000219	0.596443	1	1	0.19169	0.781201	0.601019	chr1	11783337	11792261	+	utp6
XLOC_000220	1	1	1	1	1	1	chr1	11805724	11805813	+	ola-mir-193a
XLOC_000221	1	1	1	1	1	1	chr1	11807709	11807807	+	mir365,mir365-1,mir365-2,mir365-3,mir365a,mir365b
XLOC_000222	1	1	1	1	1	1	chr1	11810567	11813040	+	unknown
XLOC_000223	1	1	1	1	1	1	chr1	11813660	11815214	+	unknown
XLOC_000224	1	1	1	1	1	1	chr1	11818027	11818345	+	unknown
XLOC_000225	1	1	1	1	1	1	chr1	11818413	11819678	+	unknown
XLOC_000226	1	1	1	1	1	1	chr1	11819729	11823789	+	unknown
XLOC_000227	0.955754	1	1	1	1	1	chr1	11823888	11826579	+	unknown
XLOC_000228	1	1	1	1	1	1	chr1	11826693	11827055	+	unknown
XLOC_000229	1	1	1	1	1	1	chr1	11827158	11827639	+	unknown
XLOC_000230	1	1	1	0.846869	0.715942	0.306968	chr1	12040159	12092184	+	lppr2,lppr5,lppr5b
XLOC_000231	1	1	1	1	1	1	chr1	12104475	12104545	+	mir137
XLOC_000232	0.998357	1	1	0.79231	0.972105	0.804214	chr1	12112632	12115540	+	pld6
XLOC_000233	1	1	1	0.873122	0.937747	0.91734	chr1	12119153	12126717	+	cele_c18a3.6,loc100533330,rab3,rab3a,rab3b,rab3d,rab3da,rab3db
XLOC_000234	0.915596	1	0.218008	1	0.705138	0.522712	chr1	12127842	12132431	+	zgc:153650
XLOC_000235	1	1	1	1	1	1	chr1	12139042	12140008	+	dand5
XLOC_000236	1	1	0.817287	1	1	1	chr1	12169423	12274334	+	nfixa
XLOC_000237	1	1	1	1	1	1	chr1	12198768	12199022	+	unknown
XLOC_000238	1	1	1	1	1	1	chr1	12274626	12277883	+	unknown
XLOC_000239	1	1	0.773495	0.70147	0.756522	0.317008	chr1	12278085	12280640	+	unknown
XLOC_000240	0.604049	1	0.682129	0.147241	0.953312	0.0824094	chr1	12283615	12287962	+	rnf11a
XLOC_000241	1	1	1	1	1	1	chr1	12290866	12293767	+	unknown
XLOC_000242	1	1	1	1	1	1	chr1	12298154	12304718	+	unknown
XLOC_000243	1	1	1	1	1	1	chr1	12305512	12308621	+	unknown
XLOC_000244	1	1	1	1	1	1	chr1	12390437	12391811	+	S1PR5(1of2)
XLOC_000245	1	1	1	0.778923	0.970266	0.831221	chr1	12395899	12404151	+	keap1b
XLOC_000246	1	1	1	1	1	1	chr1	14227761	14231023	+	si:zfos-323e3.4
XLOC_000247	0.621748	1	1	1	0.858201	0.916993	chr1	14423660	14439585	+	KCNJ4(1of2)
XLOC_000248	1	1	1	1	1	1	chr1	14425138	14425972	+	unknown
XLOC_000249	1	1	1	1	1	1	chr1	14427805	14429882	+	unknown
XLOC_000250	1	1	1	1	1	1	chr1	14455335	14455764	+	unknown
XLOC_000251	1	1	1	1	1	1	chr1	14456060	14457875	+	unknown
XLOC_000252	1	1	1	1	1	1	chr1	14458004	14458395	+	unknown
XLOC_000253	1	1	1	1	1	1	chr1	14458448	14458931	+	unknown
XLOC_000254	1	1	0.753919	1	1	1	chr1	14458985	14474220	+	si:ch211-133l11.8
XLOC_000255	1	1	1	0.960738	0.921776	0.956359	chr1	14479157	14485296	+	zgc:158803
XLOC_000256	1	1	1	1	1	1	chr1	14485611	14489694	+	pane1
XLOC_000257	0.140203	1	0.414487	0.0356447	0.867816	0.147241	chr1	14499389	14516179	+	serhl
XLOC_000258	0.286672	1	0.972175	0.176623	0.741527	0.663963	chr1	14518595	14543046	+	2021-09-03
XLOC_000259	0.577934	1	1	0.905103	0.972516	0.929805	chr1	14570824	14600506	+	atf7ip
XLOC_000260	0.780142	1	0.878854	0.898661	0.9866	0.918665	chr1	14597088	14597538	+	unknown
XLOC_000261	1	1	1	0.78568	0.756391	0.96849	chr1	14607132	14750667	+	grin2bb
XLOC_000262	1	1	1	0.888716	0.860438	0.95127	chr1	14610835	14611321	+	unknown
XLOC_000263	0.568746	1	1	0.328067	0.00356197	0.857001	chr1	14781811	14783744	+	unknown
XLOC_000264	0.971248	1	0.565615	0.752808	0.821835	0.355993	chr1	14783808	14790010	+	zgc:101679
XLOC_000265	0.893886	1	1	1	1	1	chr1	14807422	14809363	+	unknown
XLOC_000266	1	1	1	0.761201	0.87767	0.460871	chr1	14828467	14870847	+	rbfox2(1of2),rbfox2(2of2)
XLOC_000267	1	1	1	1	1	1	chr1	14876992	14878949	+	pde6h(3of3)
XLOC_000268	1	1	1	1	1	1	chr1	14884365	14891805	+	ERP27
XLOC_000269	1	1	1	1	1	1	chr1	14893940	14894400	+	unknown
XLOC_000270	1	1	1	1	1	1	chr1	14895388	14896804	+	bglap
XLOC_000271	1	1	1	0.708089	0.89533	0.884266	chr1	14916126	14921618	+	ociad1
XLOC_000272	1	1	1	0.89027	0.959525	0.849064	chr1	14925226	14931132	+	chic2
XLOC_000273	1	1	0.580189	0.987045	0.0861838	0.0628434	chr1	14960543	14973155	+	unknown
XLOC_000274	1	1	1	1	1	1	chr1	14989528	14990087	+	unknown
XLOC_000275	1	1	0.346144	0.909822	0.168005	0.0686601	chr1	14991802	14994716	+	unknown
XLOC_000276	1	1	1	1	1	1	chr1	15015850	15019871	+	si:dkey-245p14.4
XLOC_000277	1	1	1	0.873225	0.740027	0.940773	chr1	15022442	15031025	+	smc2
XLOC_000278	1	1	1	0.890049	0.714304	0.8848	chr1	15058916	15090227	+	zgc:153957
XLOC_000279	0.444182	1	0.76047	0.673649	0.860438	0.723315	chr1	15396419	15404728	+	tyrp1b
XLOC_000280	1	1	0.195825	0.879248	0.204672	0.0651352	chr1	15476969	15653127	+	lphn3.1
XLOC_000281	1	1	1	1	1	1	chr1	15494830	15495229	+	unknown
XLOC_000282	1	1	1	1	1	1	chr1	15662237	15666732	+	unknown
XLOC_000283	1	1	1	0.898704	0.679405	0.85888	chr1	15759318	15769723	+	gtf2e2
XLOC_000284	1	1	1	0.997693	0.79898	0.814584	chr1	15773580	15784404	+	HGSNAT
XLOC_000285	1	1	1	1	1	1	chr1	15784722	15795146	+	rbpja
XLOC_000286	1	1	1	1	1	1	chr1	15803978	15813156	+	STIM2(1of2)
XLOC_000287	0.682765	1	1	0.236761	0.504091	0.893283	chr1	16210032	16261779	+	pcdh7a
XLOC_000288	1	1	1	1	1	1	chr1	16303096	16311107	+	wfs1a
XLOC_000289	1	1	1	1	1	1	chr1	16334545	16336040	+	unknown
XLOC_000290	1	1	1	0.973925	0.953263	0.929747	chr1	16336577	16341280	+	zgc:101819
XLOC_000291	0.886574	1	0.915798	0.120964	0.982767	0.140678	chr1	16342529	16409489	+	ANK2
XLOC_000292	0.59747	0.657226	0.989497	0.43	0.0707201	0.659561	chr1	16469372	16476654	+	si:dkey-245p14.2
XLOC_000293	1	1	1	0.547599	0.855452	0.849596	chr1	16480059	16486577	+	ZBTB5
XLOC_000294	0.907992	1	1	0.525929	0.627427	0.950851	chr1	16489949	16500111	+	si:dkey-82j4.2
XLOC_000295	1	1	1	1	1	1	chr1	16516523	16517121	+	unknown
XLOC_000296	1	1	1	0.872266	0.870436	0.99731	chr1	16518264	16528396	+	ptpn9b
XLOC_000297	1	1	1	1	1	1	chr1	16541828	16548692	+	melk
XLOC_000298	1	1	1	1	1	1	chr1	16550044	16551810	+	unknown
XLOC_000299	1	1	1	0.885547	0.935447	0.95183	chr1	16629503	16689140	+	unknown
XLOC_000300	1	1	1	0.85888	0.969988	0.820779	chr1	16691022	16702804	+	pgm2
XLOC_000301	0.339204	1	1	0.0548245	0.025522	0.888197	chr1	16705059	16747812	+	tbc1d1
XLOC_000302	0.902733	1	1	0.762672	0.908321	0.903776	chr1	16769136	16781213	+	klf3
XLOC_000303	1	1	1	0.840856	0.9116	0.916531	chr1	16781983	16791558	+	fam114a1
XLOC_000304	0.406734	1	0.803828	0.241774	0.973329	0.178243	chr1	16820653	16845674	+	klhl5
XLOC_000305	1	1	1	0.913493	0.94179	0.960203	chr1	16852513	16864762	+	wdr19
XLOC_000306	0.587327	1	1	0.397181	0.919017	0.597877	chr1	16880578	16884842	+	lias
XLOC_000307	1	1	1	0.937334	0.975027	0.919241	chr1	16906560	16911349	+	ube2kb
XLOC_000308	1	1	1	0.906628	0.973329	0.935348	chr1	16932850	16960619	+	unknown
XLOC_000309	1	1	1	1	1	1	chr1	16935079	16935878	+	unknown
XLOC_000310	1	1	1	1	1	1	chr1	16936561	16936985	+	unknown
XLOC_000311	1	1	1	1	1	1	chr1	16943138	16947689	+	unknown
XLOC_000312	1	1	1	0.91432	0.911173	0.911151	chr1	16955966	16956949	+	unknown
XLOC_000313	1	1	1	0.993973	0.836377	0.829732	chr1	16983090	16996499	+	n4bp2
XLOC_000314	1	1	1	1	1	1	chr1	17000034	17000980	+	rhoh
XLOC_000315	0.974309	1	1	1	1	1	chr1	17005969	17013654	+	chrna9
XLOC_000316	1	1	1	1	1	1	chr1	17015720	17019339	+	unknown
XLOC_000317	1	1	1	1	1	1	chr1	17021175	17022387	+	DRD5
XLOC_000318	1	1	1	0.232888	0.381095	0.919705	chr1	17212434	17230761	+	LCORL,lcorl
XLOC_000319	1	1	1	0.850106	0.931695	0.705532	chr1	17251152	17262932	+	unknown
XLOC_000320	0.963934	1	1	0.137428	0.546795	0.788598	chr1	17263399	17276134	+	fam184b
XLOC_000321	1	1	1	0.814038	0.906522	0.936248	chr1	17291808	17333641	+	apbb2b
XLOC_000322	0.541577	1	0.875494	0.656876	0.936806	0.845078	chr1	17360542	17392723	+	si:ch211-241e15.2
XLOC_000323	0.174657	1	0.229515	0.532475	0.981969	0.328067	chr1	17394694	17403361	+	si:ch211-113e8.10
XLOC_000324	1	1	1	1	1	1	chr1	17414652	17415015	+	unknown
XLOC_000325	0.985197	1	1	1	1	1	chr1	17424856	17429288	+	unknown
XLOC_000326	0.451133	1	0.892716	0.0973938	0.909022	0.279925	chr1	17431101	17434652	+	unknown
XLOC_000327	0.258384	1	0.45159	0.601019	0.852948	0.601019	chr1	17481108	17487295	+	gpr83,gpr83.2
XLOC_000328	0.807312	1	0.867266	0.601382	0.93769	1	chr1	17487728	17488690	+	unknown
XLOC_000329	1	1	1	0.970533	0.974379	0.994411	chr1	17563279	17565608	+	cdk2ap2
XLOC_000330	1	1	1	1	1	1	chr1	17580619	17583938	+	serping1
XLOC_000331	1	1	1	1	1	1	chr1	17669830	17678936	+	cabp4
XLOC_000332	1	1	1	0.940547	0.885521	0.926126	chr1	17784139	17795911	+	slc44a1a
XLOC_000333	1	1	0.23849	1	0.504091	0.504091	chr1	17832434	17847955	+	zgc:136652
XLOC_000334	1	1	1	1	1	1	chr1	17851061	17851412	+	unknown
XLOC_000335	0.978671	1	0.736719	0.557074	0.929615	0.388362	chr1	17915753	17919435	+	unknown
XLOC_000336	1	1	1	1	1	1	chr1	17929234	17931345	+	unknown
XLOC_000337	0.0969489	1	0.988886	0.00356197	0.752988	1	chr1	17946879	17988941	+	ndst3
XLOC_000338	1	1	1	0.840122	0.885527	0.593581	chr1	18039958	18051376	+	mettl14
XLOC_000339	1	1	1	0.973815	0.910391	0.937765	chr1	18244311	18244548	+	unknown
XLOC_000340	1	1	1	0.986108	0.923795	0.933773	chr1	18289729	18438360	+	ctnna2(1of3),ctnna2(2of3)
XLOC_000341	1	1	1	0.957324	0.94364	0.905019	chr1	18476047	18476347	+	unknown
XLOC_000342	1	1	1	0.873197	0.890049	0.981057	chr1	18477872	18520463	+	ctnna2(3of3)
XLOC_000343	0.90205	1	1	0.482269	0.726101	0.900101	chr1	19002329	19004464	+	cisd2
XLOC_000344	1	1	1	1	1	1	chr1	19297576	19299385	+	unknown
XLOC_000345	0.926218	1	0.0508422	0.422385	0.169895	0.00356197	chr1	19305638	19313365	+	dnaja1
XLOC_000346	0.870956	1	1	1	1	1	chr1	19321905	19325785	+	PLIN2
XLOC_000347	0.789134	1	1	0.80849	0.903513	0.917879	chr1	19329135	19329910	+	unknown
XLOC_000348	0.695421	1	0.97543	0.465818	0.898661	0.659521	chr1	19342484	19355931	+	ACER2
XLOC_000349	1	1	1	0.933146	0.934571	0.998199	chr1	19370133	19373324	+	si:ch211-217k17.7(1of2)
XLOC_000350	0.0588174	1	0.000694669	0.0237379	0.353549	0.00356197	chr1	19420989	19433611	+	smox
XLOC_000351	1	1	1	0.908878	0.879359	1	chr1	19489426	19489766	+	unknown
XLOC_000352	1	1	1	1	1	1	chr1	19490016	19493632	+	unknown
XLOC_000353	0.899808	1	1	0.576263	1	0.47101	chr1	19495068	19500090	+	unknown
XLOC_000354	0.765082	1	1	0.720775	1	0.754468	chr1	19500386	19502927	+	unknown
XLOC_000355	1	1	1	1	1	1	chr1	19503954	19504471	+	unknown
XLOC_000356	1	1	1	0.89489	0.868719	0.739346	chr1	19576645	19599092	+	MXD4
XLOC_000357	1	1	1	1	1	1	chr1	19599228	19599317	+	unknown
XLOC_000358	1	1	1	0.930676	0.920385	0.989789	chr1	19600189	19600831	+	unknown
XLOC_000359	1	1	1	0.878107	0.89655	0.978274	chr1	19600901	19601008	+	unknown
XLOC_000360	1	1	1	0.776498	0.9828	0.736273	chr1	19625989	19631417	+	ndufb6
XLOC_000361	1	1	1	0.863483	0.910288	0.945676	chr1	19632691	19637708	+	toporsa
XLOC_000362	1	1	1	0.629862	0.938128	0.765137	chr1	19639671	19640558	+	loc100065278,mtap
XLOC_000363	1	1	1	1	1	1	chr1	19640632	19641068	+	unknown
XLOC_000364	1	1	1	1	1	1	chr1	19641140	19641497	+	unknown
XLOC_000365	1	1	1	1	1	1	chr1	19641802	19642949	+	unknown
XLOC_000366	1	1	1	1	1	1	chr1	19643239	19643897	+	unknown
XLOC_000367	1	1	1	1	1	1	chr1	19748129	19749978	+	unknown
XLOC_000368	0.868584	1	1	0.293836	0.319899	0.988811	chr1	19872097	19897569	+	tet2
XLOC_000369	0.973059	1	1	1	1	1	chr1	19910334	19917969	+	ARHGEF38
XLOC_000370	0.862707	1	1	0.269929	0.298558	0.966705	chr1	19925744	19981722	+	gstcd
XLOC_000371	0.892113	1	1	0.601019	0.954909	0.0455045	chr1	19986240	19986551	+	unknown
XLOC_000372	0.786713	1	0.962037	0.579766	0.992364	0.596599	chr1	19994997	20049231	+	npnt
XLOC_000373	1	1	1	1	1	1	chr1	20049555	20049657	+	unknown
XLOC_000374	0.896813	1	1	0.497687	0.90054	0.601382	chr1	20049731	20052020	+	unknown
XLOC_000375	1	1	1	1	1	1	chr1	20056709	20064988	+	alox12b,alox15b,loxe3
XLOC_000376	1	1	1	0.978149	0.991802	0.973463	chr1	20158895	20170809	+	aimp1
XLOC_000377	0.803077	1	1	0.595783	0.852077	0.834786	chr1	20301935	20309856	+	unknown
XLOC_000378	1	1	1	0.873939	0.93361	0.920243	chr1	20309968	20310948	+	unknown
XLOC_000379	1	1	1	0.775012	0.872178	0.941842	chr1	20311983	20315750	+	sgms2,zgc:100911
XLOC_000380	1	1	1	0.774002	0.752555	0.962885	chr1	20315821	20316153	+	unknown
XLOC_000381	1	1	1	0.837928	0.902451	0.941842	chr1	20317208	20324957	+	cyp2u1
XLOC_000382	1	1	1	0.923972	0.90724	0.821685	chr1	20327772	20331367	+	hadh
XLOC_000383	0.956089	1	1	0.59125	0.973779	0.553962	chr1	20598866	20608638	+	ppm1k
XLOC_000384	1	1	1	0.897117	0.873978	0.699183	chr1	20611831	20623728	+	abcg2d
XLOC_000385	1	1	1	0.979052	0.928166	0.913493	chr1	20638766	20639085	+	unknown
XLOC_000386	1	1	1	0.576252	0.943425	0.696609	chr1	20656246	20663048	+	g3bp2
XLOC_000387	1	1	1	0.962312	0.940547	0.909656	chr1	20663671	20688559	+	USO1(1of2)
XLOC_000388	1	1	1	0.809612	0.374318	0.778576	chr1	20712278	20736536	+	coro2a
XLOC_000389	0.746166	1	1	0.471488	0.945676	0.701364	chr1	20750626	20752923	+	anp32b
XLOC_000390	0.457477	1	0.547821	0.446551	1	0.44604	chr1	20754780	20756747	+	unknown
XLOC_000391	1	1	1	1	1	1	chr1	20758599	20759341	+	unknown
XLOC_000392	1	1	1	0.646516	0.69368	0.973128	chr1	20763734	20767522	+	zgc:123172
XLOC_000393	1	1	1	1	1	1	chr1	20770113	20771422	+	unknown
XLOC_000394	1	1	1	1	1	1	chr1	20776846	20777870	+	unknown
XLOC_000395	1	1	1	0.535797	0.537212	0.978897	chr1	20778252	20779774	+	unknown
XLOC_000396	0.903515	1	1	1	1	1	chr1	21118229	21213356	+	bnc2
XLOC_000397	1	1	1	0.916363	0.90734	0.809579	chr1	21465451	21492791	+	herc3
XLOC_000398	1	1	1	0.990535	0.86469	0.873197	chr1	21582168	21594176	+	elmod2
XLOC_000399	1	1	1	1	1	1	chr1	21588575	21588993	+	unknown
XLOC_000400	1	1	1	0.654112	0.877905	0.848294	chr1	22045525	22080203	+	hhip
XLOC_000401	0.973059	1	1	0.725067	0.954132	0.877153	chr1	22126488	22140616	+	smad1
XLOC_000402	1	1	1	0.747999	0.931161	0.863483	chr1	22142689	22149028	+	mmaa
XLOC_000403	1	1	1	0.644298	0.960776	0.709001	chr1	22262937	22267864	+	lsm6
XLOC_000404	1	1	0.897486	1	0.549746	0.753599	chr1	22398987	22404334	+	pou4f2
XLOC_000405	1	1	1	1	1	1	chr1	22407546	22408050	+	unknown
XLOC_000406	1	1	1	1	1	1	chr1	22484805	22498441	+	ednraa
XLOC_000407	0.667412	1	0.964278	0.583885	0.992082	0.595436	chr1	22503062	22507875	+	tmem184c
XLOC_000408	1	1	1	0.608057	0.744376	0.929875	chr1	22613362	22665511	+	arhgap10
XLOC_000409	1	1	1	1	1	1	chr1	22804222	22804899	+	unknown
XLOC_000410	1	1	1	1	1	1	chr1	22812367	22813000	+	unknown
XLOC_000411	1	1	1	0.827921	0.966013	0.845974	chr1	22824706	22856131	+	dclk2
XLOC_000412	0.975057	1	1	0.872994	0.914342	0.905019	chr1	22856278	22857385	+	lrba(1of2)
XLOC_000413	1	1	0.141671	0.886287	0.410962	0.46104	chr1	22919314	22921608	+	mab21l2
XLOC_000414	0.907658	1	1	0.546643	0.762155	0.906522	chr1	23040117	23043854	+	RPS3A
XLOC_000415	1	1	1	1	1	1	chr1	23042809	23042881	+	SNORD73
XLOC_000416	1	1	1	0.900101	0.923073	0.937155	chr1	23075095	23076981	+	unknown
XLOC_000417	1	1	1	0.804463	0.957118	0.863018	chr1	23080617	23096913	+	fam160a1
XLOC_000418	1	1	1	0.961213	0.935118	0.964886	chr1	23117095	23118415	+	zgc:73273
XLOC_000419	1	1	1	1	1	1	chr1	23158951	23171444	+	unknown
XLOC_000420	1	1	1	1	1	1	chr1	23170706	23240061	+	unknown
XLOC_000421	1	1	1	0.703423	0.955969	0.798456	chr1	23376747	23388668	+	tma16
XLOC_000422	0.993729	1	1	0.78186	0.852503	0.953263	chr1	23421282	23481952	+	anxa5
XLOC_000423	1	1	0.989497	0.834866	0.897131	0.670758	chr1	23565460	23566738	+	unknown
XLOC_000424	1	1	1	0.927451	0.962512	0.88487	chr1	23586214	23586759	+	unknown
XLOC_000425	1	1	1	0.871569	0.861136	0.60241	chr1	23587324	23587551	+	unknown
XLOC_000426	1	1	1	0.703965	0.963944	0.80123	chr1	23588146	23589064	+	unknown
XLOC_000427	1	1	1	1	1	1	chr1	23614391	23616791	+	si:dkey-245p14.5
XLOC_000428	1	1	1	0.920243	0.961164	0.88429	chr1	23618362	23627145	+	lap3
XLOC_000429	1	1	1	0.857844	0.88267	0.974305	chr1	23627613	23630259	+	med28
XLOC_000430	1	1	1	0.904907	0.942567	0.838266	chr1	23633725	23633973	+	unknown
XLOC_000431	0.444182	1	0.882057	0.116917	0.928166	0.213244	chr1	23635189	23645746	+	klhl2
XLOC_000432	0.876061	1	0.468906	0.637824	0.593254	0.203396	chr1	23647691	23652226	+	msmo1
XLOC_000433	0.124382	1	0.783752	0.00904872	0.586672	0.314702	chr1	23656859	23671187	+	cpe
XLOC_000434	0.784396	1	1	1	1	1	chr1	23696282	23746869	+	tll1
XLOC_000435	1	1	1	0.810296	0.987694	0.793757	chr1	23802460	23824552	+	pcm1
XLOC_000436	1	1	1	0.422084	0.171596	1	chr1	24196404	24268498	+	fat1a
XLOC_000437	0.876061	1	1	0.442784	0.970125	0.51412	chr1	24290992	24374128	+	mtnr1aa
XLOC_000438	1	1	1	0.998856	0.779537	0.778187	chr1	24594179	24638151	+	sorbs2a
XLOC_000439	1	1	1	0.979417	0.971618	0.981924	chr1	24613233	24613542	+	unknown
XLOC_000440	1	1	1	1	1	1	chr1	24658027	24664988	+	pdlim3a
XLOC_000441	1	1	1	1	1	1	chr1	24703284	24706247	+	fgg
XLOC_000442	1	1	1	0.899877	0.980357	0.882378	chr1	24707211	24713988	+	plrg1
XLOC_000443	1	1	1	1	1	1	chr1	24714791	24754724	+	si:dkey-30k22.7
XLOC_000444	0.818689	1	0.578661	0.346451	0.909038	0.25274	chr1	24777627	24778375	+	sfrp2
XLOC_000445	1	1	1	0.859974	0.964667	0.842507	chr1	24780548	24781142	+	unknown
XLOC_000446	0.857474	1	0.782848	0.553962	0.865469	0.447149	chr1	24784479	24786535	+	TNIP2
XLOC_000447	1	1	1	0.845757	0.986776	0.860438	chr1	24815254	24825712	+	ARFIP1(1of2)
XLOC_000448	1	1	1	0.863357	0.938147	0.935397	chr1	24827876	24828913	+	unknown
XLOC_000449	1	1	1	1	1	1	chr1	24830781	24859122	+	unknown
XLOC_000450	1	1	1	0.972664	0.895442	0.917418	chr1	24890682	24905476	+	trim2a
XLOC_000451	1	1	1	0.861239	0.970797	0.843119	chr1	24905797	24919582	+	mnd1
XLOC_000452	0.706522	1	1	0.311838	0.551274	0.907854	chr1	24920696	24948248	+	si:ch211-208h7.4
XLOC_000453	1	1	1	0.911094	0.898321	0.978988	chr1	24956528	24963606	+	pdia2
XLOC_000454	1	1	1	1	1	1	chr1	24966410	24970602	+	unknown
XLOC_000455	1	1	1	1	1	1	chr1	24976200	24980787	+	zgc:136472
XLOC_000456	0.398871	1	1	0.173465	0.622778	0.781465	chr1	24982088	24989061	+	syngr3a
XLOC_000457	1	1	1	0.726606	0.874372	0.905418	chr1	25148055	25166253	+	unknown
XLOC_000458	0.7776	1	0.584495	1	0.901533	0.373276	chr1	25168616	25174251	+	socs1b
XLOC_000459	1	1	0.968959	1	0.87266	0.599806	chr1	25175927	25176253	+	unknown
XLOC_000460	0.920829	1	1	0.518989	0.941615	0.637733	chr1	25176588	25224857	+	CASKIN1(1of2)
XLOC_000461	1	1	1	0.667668	0.963247	0.635779	chr1	25228231	25230219	+	SNORD60
XLOC_000462	1	1	1	1	1	1	chr1	25229670	25229759	+	SNORD60
XLOC_000463	1	1	1	0.95129	0.96088	0.966013	chr1	25229946	25230035	+	SNORD60
XLOC_000464	0.9318	1	1	0.712605	0.865861	0.909038	chr1	25234351	25234640	+	gng13a
XLOC_000465	1	1	1	1	1	1	chr1	25250410	25280882	+	si:dkeyp-9d4.5
XLOC_000466	1	1	1	1	1	1	chr1	25267826	25268682	+	si:dkeyp-9d4.4
XLOC_000467	1	1	1	0.958605	0.973128	0.982504	chr1	25298196	25305222	+	eif3bb
XLOC_000468	0.7848	1	1	0.215192	0.720939	0.712257	chr1	25305978	25315537	+	chst12b
XLOC_000469	1	1	0.32582	0.976511	0.78252	0.814291	chr1	25306097	25306849	+	unknown
XLOC_000470	0.479073	1	1	0.629588	0.674456	0.918793	chr1	25317419	25326251	+	ern2
XLOC_000471	1	1	1	1	1	1	chr1	25356986	25360352	+	unknown
XLOC_000472	0.245306	1	1	0.0200929	0.158201	0.759703	chr1	25495679	25812354	+	sdk1b
XLOC_000473	0.1636	1	0.578661	0.00904872	0.846013	0.0158954	chr1	25813070	25820657	+	unknown
XLOC_000474	1	1	1	0.791017	0.927337	0.889405	chr1	25825896	25828516	+	zgc:171777
XLOC_000475	1	1	1	0.614246	0.953986	0.725067	chr1	25891278	25904740	+	foxk1
XLOC_000476	0.595509	1	0.708618	0.00904872	0.973329	0.570413	chr1	25995916	25997865	+	si:ch211-157c3.4
XLOC_000477	0.771036	1	0.555969	0.705466	0.893397	0.431931	chr1	26012627	26016553	+	zgc:77849(1of2)
XLOC_000478	1	1	1	1	1	1	chr1	26228535	26228654	+	5S_rRNA
XLOC_000479	1	1	0.969026	1	1	1	chr1	26239348	26240996	+	unknown
XLOC_000480	1	1	1	1	1	1	chr1	26254935	26315317	+	myo15ab
XLOC_000481	1	1	1	0.96849	0.976459	0.987919	chr1	26318008	26322175	+	alkbh5
XLOC_000482	1	1	1	0.907527	0.953771	0.947689	chr1	26323706	26328057	+	mief2
XLOC_000483	1	1	1	0.90571	0.856092	0.72371	chr1	26334406	26344173	+	unknown
XLOC_000484	1	1	1	0.893991	0.515613	0.752257	chr1	26353760	26365629	+	smcr8b
XLOC_000485	0.722246	1	1	0.767346	0.917828	0.888283	chr1	26420510	26423323	+	UBL5
XLOC_000486	1	1	1	1	1	1	chr1	26467468	26475419	+	SH2D3A
XLOC_000487	1	1	1	1	1	1	chr1	26647384	26652645	+	rdh8b
XLOC_000488	0.595299	1	1	0.757668	0.794237	0.838622	chr1	26658962	26661760	+	palb2
XLOC_000489	1	1	1	1	1	1	chr1	26678910	26679228	+	unknown
XLOC_000490	1	1	1	1	1	1	chr1	26679319	26679650	+	unknown
XLOC_000491	1	1	1	1	1	1	chr1	26682609	26683177	+	unknown
XLOC_000492	0.659648	1	0.911268	0.460871	0.977807	0.408616	chr1	26684759	26695618	+	iqce
XLOC_000493	1	1	1	0.90274	0.90724	0.783763	chr1	26695677	26696327	+	unknown
XLOC_000494	1	1	1	0.858201	0.920017	0.93362	chr1	26783553	26815500	+	ttyh3b
XLOC_000495	0.464009	1	0.0130239	0.309782	0.401462	0.0180077	chr1	26883031	26890644	+	unknown
XLOC_000496	1	1	1	1	1	1	chr1	26899792	26899837	+	unknown
XLOC_000497	1	1	1	0.978678	0.540819	0.47423	chr1	26960048	27028572	+	mad1l1
XLOC_000498	1	1	1	0.952919	0.872151	0.913735	chr1	27030756	27030934	+	unknown
XLOC_000499	1	1	1	1	1	1	chr1	27236445	27236968	+	unknown
XLOC_000500	1	1	1	1	1	1	chr1	27238863	27239522	+	unknown
XLOC_000501	1	1	1	1	1	1	chr1	27239707	27240250	+	unknown
XLOC_000502	1	1	1	0.915653	0.960012	0.951632	chr1	27329279	27339781	+	ERI2
XLOC_000503	0.556561	1	1	0.210912	0.308942	0.937998	chr1	27351504	27378520	+	AXIN1(2of2)
XLOC_000504	1	1	1	1	1	1	chr1	27360497	27360886	+	unknown
XLOC_000505	1	1	1	0.98217	0.838433	0.818511	chr1	27379889	27408880	+	GTF3C1
XLOC_000506	1	1	1	0.917994	1	0.72934	chr1	27409219	27410456	+	unknown
XLOC_000507	1	1	1	1	1	1	chr1	27422462	27425310	+	unknown
XLOC_000508	1	1	1	1	1	1	chr1	27426107	27426764	+	unknown
XLOC_000509	1	1	1	1	1	1	chr1	27428363	27428913	+	unknown
XLOC_000510	0.290657	1	0.302867	0.502176	0.951493	0.467676	chr1	27429797	27435556	+	CDC37(2of2)
XLOC_000511	1	1	0.859992	0.951338	0.229617	0.298234	chr1	27441335	27459165	+	PDE4A
XLOC_000512	1	1	1	0.919017	1	0.890598	chr1	27459243	27459977	+	unknown
XLOC_000513	1	1	1	1	1	1	chr1	27561141	27566245	+	MSLN(1of2)
XLOC_000514	1	1	1	1	1	1	chr1	27593870	27595694	+	MSLN(2of2)
XLOC_000515	1	1	1	0.105934	0.673577	0.499277	chr1	27668545	27693119	+	unknown
XLOC_000516	0.994697	1	1	0.52355	0.848769	0.826233	chr1	27694266	27707843	+	unknown
XLOC_000517	0.57728	1	1	0.898447	1	0.895941	chr1	27714276	27731253	+	micall2b
XLOC_000518	1	1	1	1	1	1	chr1	27871878	27873906	+	zgc:171747
XLOC_000519	0.674661	1	0.684911	1	1	1	chr1	27902515	27904899	+	unknown
XLOC_000520	1	1	1	0.964509	0.624454	0.691518	chr1	27906211	27923361	+	si:ch1073-110a20.6
XLOC_000521	0.139205	1	0.84245	0.0775331	0.662788	0.512132	chr1	27924453	27928667	+	soul5l
XLOC_000522	0.900465	1	1	0.698122	0.959525	0.755659	chr1	27951649	27952507	+	unknown
XLOC_000523	1	1	1	1	1	1	chr1	27955895	27957176	+	unknown
XLOC_000524	1	1	1	0.89384	0.866916	0.966214	chr1	28033773	28069055	+	GLIS2(2of2)
XLOC_000525	0.893886	1	0.584027	1	1	1	chr1	28093059	28123538	+	vasna
XLOC_000526	0.658412	1	1	0.373689	0.897605	0.56531	chr1	28185511	28186484	+	tm187,tmem187
XLOC_000527	1	1	1	1	1	1	chr1	28320271	28322725	+	unknown
XLOC_000528	0.213821	1	0.192684	0.0910185	0.950321	0.069816	chr1	28325773	28352700	+	nptxrb
XLOC_000529	1	1	1	0.865469	0.92392	0.7746	chr1	28358302	28362478	+	dnal4a
XLOC_000530	1	1	0.995056	0.873197	0.834786	0.761882	chr1	28368934	28407793	+	fam20cl
XLOC_000531	1	1	1	1	1	1	chr1	28408261	28417647	+	baiap2l2
XLOC_000532	0.819281	1	1	1	1	1	chr1	28437687	28478738	+	ncf4
XLOC_000533	0.953542	1	1	0.80123	0.97638	0.794734	chr1	28586661	28600699	+	si:dkey-92f12.2
XLOC_000534	1	1	1	1	1	1	chr1	28670145	28673315	+	unknown
XLOC_000535	1	1	1	1	1	1	chr1	28698277	28727182	+	TMPRSS6
XLOC_000536	1	1	1	1	1	1	chr1	28764039	28765926	+	C1QTNF6
XLOC_000537	1	1	1	0.943138	0.840811	0.905019	chr1	28928132	28944527	+	ift27
XLOC_000538	1	1	1	0.653012	0.934235	1	chr1	28958905	28959245	+	unknown
XLOC_000539	1	1	1	1	1	1	chr1	28985204	29073183	+	unknown
XLOC_000540	1	1	1	0.900533	0.980589	0.912582	chr1	29091924	29108031	+	CUTA
XLOC_000541	1	1	1	1	1	1	chr1	29138507	29138967	+	unknown
XLOC_000542	1	1	1	1	1	1	chr1	29144102	29144661	+	unknown
XLOC_000543	1	1	1	1	1	1	chr1	29229853	29242634	+	cyth4b
XLOC_000544	1	1	1	1	1	1	chr1	29278101	29312898	+	unknown
XLOC_000545	1	1	1	0.944504	0.860438	0.893436	chr1	29342500	29342838	+	unknown
XLOC_000546	1	1	0.665106	0.710301	0.755576	0.239276	chr1	30073523	30087509	+	fbxo8
XLOC_000547	1	1	1	1	1	1	chr1	30155731	30156576	+	hand2
XLOC_000548	1	1	1	0.967455	0.878721	0.833868	chr1	30219422	30222773	+	ddt
XLOC_000549	1	1	1	0.84739	0.897706	0.949697	chr1	30258465	30272717	+	asb11
XLOC_000550	1	1	1	0.9116	0.956102	0.955616	chr1	30278137	30295648	+	spcs3
XLOC_000551	0.75069	1	0.822023	0.487549	0.997688	0.477223	chr1	30342351	30362924	+	zgc:153996
XLOC_000552	1	1	1	1	1	1	chr1	30424687	30428528	+	unknown
XLOC_000553	1	1	1	1	1	1	chr1	30495198	30501399	+	unknown
XLOC_000554	1	1	1	1	1	1	chr1	30813943	30814591	+	unknown
XLOC_000555	1	1	1	0.860438	0.972522	0.865484	chr1	30870444	30870661	+	unknown
XLOC_000556	1	1	1	0.958146	0.944417	0.976876	chr1	30872543	30881114	+	b3gntl1
XLOC_000557	1	1	1	0.847268	0.981075	0.833805	chr1	30882259	30886041	+	unknown
XLOC_000558	1	1	1	1	1	1	chr1	30887446	30894556	+	si:dkey-156m2.2
XLOC_000559	0.7848	1	0.969715	0.390386	0.956972	0.505535	chr1	30922861	30938062	+	SLC25A10
XLOC_000560	1	1	1	1	1	1	chr1	30947856	30959375	+	si:dkey-76b14.2
XLOC_000561	1	1	1	0.873197	0.859568	1	chr1	31026612	31035422	+	tekt4
XLOC_000562	1	1	1	1	1	1	chr1	31038546	31058258	+	LOXL4(2of2)
XLOC_000563	1	1	1	0.89849	0.952419	0.862169	chr1	31063411	31065052	+	r3hcc1l
XLOC_000564	1	1	1	0.869488	0.734519	0.917018	chr1	31073141	31086054	+	crtac1a
XLOC_000565	1	1	1	0.989856	0.972485	0.978929	chr1	31118558	31119002	+	unknown
XLOC_000566	1	1	1	0.985349	0.949418	0.940962	chr1	31136316	31146199	+	exosc1
XLOC_000567	1	1	1	1	1	1	chr1	31239064	31248216	+	pkd1b
XLOC_000568	0.932898	1	0.997432	0.5077	0.970125	0.439389	chr1	31292366	31297171	+	nthl1
XLOC_000569	0.811463	1	1	1	1	1	chr1	31297636	31309522	+	SLC9A3R2(2of2)
XLOC_000570	0.709493	1	0.97543	0.408068	0.924092	0.562192	chr1	31362857	31379344	+	rfx1b
XLOC_000571	1	1	0.4116	1	0.0763189	0.0763189	chr1	31413205	31413666	+	unknown
XLOC_000572	1	1	1	0.863483	0.819617	0.860438	chr1	31413838	31416584	+	si:ch211-196h16.12
XLOC_000573	1	1	0.937923	1	0.422084	0.422084	chr1	31471137	31473309	+	unknown
XLOC_000574	1	1	1	0.860321	0.859464	1	chr1	31482717	31483093	+	unknown
XLOC_000575	0.557735	1	0.734374	0.546946	0.973815	0.601542	chr1	31546055	31553552	+	sgsh
XLOC_000576	1	1	1	0.865866	0.872994	0.584302	chr1	31553754	31554663	+	npb
XLOC_000577	1	1	1	0.964406	0.844035	0.83759	chr1	31629700	31630230	+	unknown
XLOC_000578	1	1	1	0.927621	0.841611	0.924541	chr1	31630800	31632031	+	unknown
XLOC_000579	1	1	1	1	1	1	chr1	31711717	31720711	+	TMC8
XLOC_000580	1	1	1	0.527943	0.527943	1	chr1	31721389	31721721	+	unknown
XLOC_000581	1	1	0.997716	0.920383	0.573426	0.518868	chr1	31724107	31727447	+	unknown
XLOC_000582	1	1	1	1	1	1	chr1	31730514	31731111	+	unknown
XLOC_000583	0.876841	1	0.988886	0.598966	1	0.599122	chr1	31732497	31734396	+	unknown
XLOC_000584	0.789134	1	0.471245	0.70008	0.635688	0.421022	chr1	31745011	31759565	+	syngr2b
XLOC_000585	1	1	0.532774	0.651046	0.630176	0.397002	chr1	31759818	31762033	+	tk1
XLOC_000586	1	1	1	0.73629	0.979417	0.786612	chr1	31764117	31772888	+	afmid
XLOC_000587	1	1	1	0.861179	0.957992	0.899877	chr1	31776051	31778547	+	cant1b
XLOC_000588	1	1	1	0.898661	0.921526	0.793523	chr1	31817817	31841508	+	LDB1(2of2)
XLOC_000589	1	1	1	0.94446	0.868313	1	chr1	31832797	31833003	+	unknown
XLOC_000590	0.711294	1	1	0.286183	0.834674	0.668143	chr1	31856256	31879881	+	zgc:63733
XLOC_000591	1	1	1	0.906628	0.941667	0.962512	chr1	31881367	31894310	+	kcnip2
XLOC_000592	1	1	1	1	0.889405	0.510154	chr1	31940720	31940915	+	unknown
XLOC_000593	1	1	1	0.872151	0.927621	0.756271	chr1	31945782	31946224	+	unknown
XLOC_000594	1	1	0.780832	0.829074	0.765598	0.421229	chr1	31946781	31955314	+	unknown
XLOC_000595	0.880182	1	1	0.612197	0.964509	0.639371	chr1	31954308	31954700	+	unknown
XLOC_000596	1	1	1	0.897335	0.940873	0.844806	chr1	31955452	31955727	+	unknown
XLOC_000597	1	1	1	0.791893	0.777804	1	chr1	31964084	31966685	+	zgc:110712
XLOC_000598	1	1	1	1	1	1	chr1	31982813	31985104	+	krt15
XLOC_000599	1	1	1	1	1	1	chr1	32015153	32017784	+	zgc:92035
XLOC_000600	1	1	1	1	1	1	chr1	32111602	32128388	+	slc2a15b
XLOC_000601	1	1	1	0.954197	0.973284	0.948944	chr1	32163223	32166021	+	fgf8b
XLOC_000602	1	1	1	0.975858	0.898878	0.917582	chr1	32172190	32176015	+	poll
XLOC_000603	1	1	0.614252	0.897743	0.551412	0.403011	chr1	32176943	32189785	+	wbp1lb
XLOC_000604	1	1	1	0.953263	0.912039	0.870436	chr1	32195450	32195904	+	unknown
XLOC_000605	0.953542	1	1	0.58595	0.975271	0.543432	chr1	32197686	32211623	+	as3mt
XLOC_000606	1	1	1	0.96849	0.985921	0.977049	chr1	32212311	32270850	+	CNNM2
XLOC_000607	1	1	0.95896	1	1	1	chr1	32327358	32329579	+	unknown
XLOC_000608	0.679758	1	1	0.369486	0.756271	0.814357	chr1	32358281	32380757	+	nt5c2b
XLOC_000609	1	1	1	0.997248	0.956805	0.960738	chr1	32389557	32394660	+	taf5
XLOC_000610	1	1	1	0.990647	0.89489	0.906628	chr1	32398087	32414983	+	pdcd11(1of2),pdcd11(2of2)
XLOC_000611	1	1	1	1	1	1	chr1	32443967	32445788	+	si:dkeyp-80c12.4
XLOC_000612	0.594379	1	1	0.118652	0.818724	0.329416	chr1	32457263	32465652	+	RAB40C(2of2)
XLOC_000613	1	1	1	1	1	1	chr1	32465725	32468767	+	wfikkn1
XLOC_000614	0.883536	1	0.720164	0.9269	0.95183	0.873225	chr1	32551587	32560862	+	unknown
XLOC_000615	1	1	1	1	1	1	chr1	32552393	32552997	+	unknown
XLOC_000616	1	1	1	1	1	1	chr1	32554335	32555020	+	unknown
XLOC_000617	0.23131	1	0.699211	0.584391	0.83308	0.84155	chr1	32566854	32599172	+	bcl11ab
XLOC_000618	0.899116	1	0.866995	0.622935	0.865054	0.296108	chr1	32912821	32918597	+	sec23b
XLOC_000619	1	1	1	0.960012	0.883755	0.855156	chr1	32928835	32934360	+	gsg1l(2of2)
XLOC_000620	0.798228	1	1	0.727727	0.767935	0.966307	chr1	32952886	32968163	+	TMC7
XLOC_000621	0.75069	1	0.639644	0.583885	0.956334	0.695215	chr1	32968420	32982995	+	nomo
XLOC_000622	0.439162	1	0.881079	0.296984	0.941675	0.434842	chr1	33080834	33198183	+	xylt1(2of2)
XLOC_000623	0.0478389	1	0.148387	0.731681	0.753599	0.759155	chr1	33325702	33348829	+	abcc6a
XLOC_000624	0.874948	1	0.811397	0.606221	0.908878	0.422385	chr1	33353219	33356263	+	fopnl
XLOC_000625	1	1	1	1	1	1	chr1	33366982	33397157	+	myh11a
XLOC_000626	0.406734	1	1	0.0440916	0.782958	0.607337	chr1	33413916	33440302	+	KIAA0430
XLOC_000627	1	1	1	1	1	1	chr1	33435549	33435894	+	unknown
XLOC_000628	1	1	1	0.846647	1	0.91734	chr1	33435991	33436293	+	unknown
XLOC_000629	1	1	1	1	1	1	chr1	33451046	33451563	+	unknown
XLOC_000630	0.595788	1	1	0.104471	0.651941	0.621857	chr1	33467469	33478564	+	DDX17(1of2)
XLOC_000631	1	1	1	0.893283	0.998052	0.891438	chr1	33495751	33516158	+	micall1
XLOC_000632	1	1	1	1	1	1	chr1	33523368	33525714	+	klfd
XLOC_000633	1	1	1	0.725067	0.704481	0.991852	chr1	33528707	33542985	+	CEP95
XLOC_000634	1	1	1	1	0.871703	0.884394	chr1	33600309	33603745	+	unknown
XLOC_000635	1	1	1	0.959525	1	0.73915	chr1	33605918	33606408	+	unknown
XLOC_000636	1	1	0.965491	0.982767	0.922893	0.861136	chr1	33703923	33854028	+	prkca
XLOC_000637	0.0199054	1	0.170232	0.0158954	0.694983	0.0948118	chr1	33886220	33915391	+	cacng5a
XLOC_000638	1	1	1	1	1	1	chr1	33937003	33951793	+	cacng1
XLOC_000639	0.45939	1	0.885183	0.281011	0.866517	0.613885	chr1	34056188	34139440	+	PITPNC1
XLOC_000640	1	1	1	0.81609	0.93768	0.842776	chr1	34140731	34141265	+	unknown
XLOC_000641	1	1	0.604134	1	0.747475	0.00356197	chr1	34148631	34149776	+	unknown
XLOC_000642	1	1	0.989497	1	1	1	chr1	34153295	34154003	+	unknown
XLOC_000643	0.313518	1	0.564284	0.334819	0.821685	0.736447	chr1	34183261	34192069	+	TPPP2
XLOC_000644	1	1	1	0.971346	0.977906	0.955363	chr1	34234029	34234261	+	unknown
XLOC_000645	0.742856	1	1	0.873225	0.763443	0.961164	chr1	34341717	34345039	+	unknown
XLOC_000646	1	1	1	0.908842	0.940028	0.882295	chr1	34473362	34836424	+	sgcd,sgcz
XLOC_000647	1	1	0.920153	1	1	1	chr1	34475418	34477263	+	unknown
XLOC_000648	1	1	1	1	1	1	chr1	34477919	34478525	+	unknown
XLOC_000649	1	1	1	1	1	1	chr1	34478801	34480370	+	unknown
XLOC_000650	1	1	1	1	1	1	chr1	34482119	34482986	+	unknown
XLOC_000651	1	1	1	1	1	1	chr1	34489426	34489914	+	unknown
XLOC_000652	1	1	1	1	1	1	chr1	34494485	34496235	+	unknown
XLOC_000653	1	1	0.866045	1	1	1	chr1	34496469	34498794	+	unknown
XLOC_000654	1	1	1	1	1	1	chr1	34498932	34499631	+	unknown
XLOC_000655	1	1	1	1	1	1	chr1	34499816	34500186	+	unknown
XLOC_000656	1	1	1	1	1	1	chr1	34500855	34501532	+	unknown
XLOC_000657	1	1	1	1	1	1	chr1	34505681	34506529	+	unknown
XLOC_000658	1	1	1	0.967782	0.976719	0.965781	chr1	34566397	34566988	+	unknown
XLOC_000659	1	1	1	0.979998	0.963944	0.958146	chr1	34567046	34567490	+	unknown
XLOC_000660	1	1	1	0.965341	0.977836	0.97554	chr1	34567547	34568964	+	unknown
XLOC_000661	1	1	1	1	1	1	chr1	34569029	34573122	+	unknown
XLOC_000662	1	1	1	1	1	1	chr1	34573425	34574011	+	unknown
XLOC_000663	1	1	1	1	1	1	chr1	34576389	34576940	+	unknown
XLOC_000664	1	1	1	1	1	1	chr1	34599354	34599916	+	unknown
XLOC_000665	1	1	1	0.946917	0.950996	0.894174	chr1	34611116	34611558	+	unknown
XLOC_000666	1	1	1	0.974686	0.890284	0.899824	chr1	34726728	34727026	+	unknown
XLOC_000667	1	1	1	0.979121	0.943531	0.957744	chr1	34904853	34934126	+	unknown
XLOC_000668	1.3303e-05	1	0.000278156	0.00356197	0.831082	0.00356197	chr1	35121971	35153578	+	abca1a
XLOC_000669	1	1	1	1	1	1	chr1	35420647	35422989	+	unknown
XLOC_000670	1	1	1	1	1	1	chr1	35451040	35451343	+	unknown
XLOC_000671	1	1	1	0.551412	0.236761	0.860438	chr1	35470971	35471055	+	unknown
XLOC_000672	1	1	1	1	1	1	chr1	35650155	35662619	+	VWA7
XLOC_000673	1	1	1	0.848893	0.977433	0.799422	chr1	35694163	35709445	+	wu:fi12a09
XLOC_000674	1	1	1	1	1	1	chr1	36656195	36657225	+	unknown
XLOC_000675	1	1	1	0.904251	0.918156	0.788999	chr1	37176991	37201101	+	sclt1
XLOC_000676	1	1	1	1	1	1	chr1	37216017	37216748	+	unknown
XLOC_000677	1	1	1	1	1	1	chr1	37217724	37222857	+	unknown
XLOC_000678	1	1	1	0.752975	0.78661	0.920243	chr1	37447047	37447482	+	unknown
XLOC_000679	1	1	1	0.775525	0.929615	0.872994	chr1	37710811	37717838	+	pi4k2b
XLOC_000680	0.709493	1	1	0.553261	0.847685	0.78868	chr1	37737037	37742313	+	gpr78
XLOC_000681	0.390031	1	0.830273	0.559621	0.905964	1	chr1	37744762	37753176	+	cpz
XLOC_000682	1	1	1	0.882696	0.705741	0.900412	chr1	38090123	38103372	+	lrpap1
XLOC_000683	0.412911	1	1	0.914252	1	0.893438	chr1	38112829	38115129	+	unknown
XLOC_000684	1	1	1	1	1	1	chr1	38132700	38133142	+	unknown
XLOC_000685	1	1	1	1	1	1	chr1	38133355	38133929	+	unknown
XLOC_000686	0.418718	1	1	0.289136	0.717365	0.805465	chr1	38301646	38308521	+	prdx2
XLOC_000687	1	1	1	0.978274	0.966303	0.978249	chr1	38381608	38381919	+	unknown
XLOC_000688	1	1	1	0.754468	0.933078	0.860438	chr1	38424918	38491693	+	grk4
XLOC_000689	1	1	1	0.910391	0.99669	0.909305	chr1	38491798	38492401	+	unknown
XLOC_000690	1	1	0.973794	0.695215	0.890598	0.4538	chr1	38494737	38540807	+	htt
XLOC_000691	1	1	1	1	1	1	chr1	38514181	38514309	+	SCARNA14
XLOC_000692	1	1	1	1	1	1	chr1	38515140	38515268	+	SCARNA14
XLOC_000693	1	1	0.885245	0.843119	0.973329	0.879318	chr1	38659184	38678748	+	rgl3a
XLOC_000694	0.848926	1	0.991438	0.856621	0.94179	0.863483	chr1	38714784	38725165	+	tdrd7(1of2)
XLOC_000695	1	1	1	0.725067	0.990057	0.77513	chr1	38727337	38738449	+	tdrd7(2of2)
XLOC_000696	1	1	1	0.743383	0.909822	0.892352	chr1	38763929	38764403	+	unknown
XLOC_000697	0.386642	1	1	0.270744	0.793757	0.714328	chr1	38780039	38799029	+	ndufs8a
XLOC_000698	0.935441	1	1	0.614982	0.863964	0.873197	chr1	38807115	38820754	+	glrba
XLOC_000699	0.411299	1	1	0.332356	0.83308	0.710301	chr1	38822244	38824368	+	ndufb7
XLOC_000700	1	1	1	0.87266	0.860321	0.985921	chr1	38844337	38849401	+	dnajb1b
XLOC_000701	1	1	0.80774	0.984473	0.144716	0.133053	chr1	38876076	38907009	+	DNM2(2of2)
XLOC_000702	1	1	1	1	1	1	chr1	39079030	39079080	+	unknown
XLOC_000703	1	1	1	0.6905	0.944318	0.780475	chr1	39090156	39098520	+	MVB12A
XLOC_000704	0.640057	1	1	0.786896	0.750224	1	chr1	39100510	39112067	+	TFAP4(2of2)
XLOC_000705	1	1	0.897001	0.941005	1	0.599806	chr1	39115065	39137146	+	unknown
XLOC_000706	0.627823	1	1	0.591198	0.890284	1	chr1	39139539	39152201	+	SRL(2of2)
XLOC_000707	1	1	1	0.876943	0.927621	0.929013	chr1	39164188	39215471	+	adcy9
XLOC_000708	0.765756	1	1	0.45629	0.37202	1	chr1	39216322	39255510	+	crebbpa
XLOC_000709	1	1	0.954593	0.916743	0.752949	0.56215	chr1	39269465	39275738	+	slx4
XLOC_000710	1	1	1	0.968228	0.933917	0.957324	chr1	39292764	39293656	+	tm186,tmem186
XLOC_000711	1	1	1	0.871811	0.951584	0.913627	chr1	39414807	39414908	+	unknown
XLOC_000712	1	1	1	1	1	1	chr1	39472888	39476219	+	unknown
XLOC_000713	1	1	1	0.951493	1	0.877314	chr1	39495470	39496083	+	unknown
XLOC_000714	1	1	1	0.818044	0.837928	0.917828	chr1	39541976	39666276	+	add3a
XLOC_000715	1	1	1	1	1	1	chr1	39670275	39670609	+	unknown
XLOC_000716	1	1	1	0.878184	0.964759	0.913972	chr1	39678906	39680862	+	unknown
XLOC_000717	1	1	1	0.972642	0.920017	0.937793	chr1	39705673	39738236	+	mxi1
XLOC_000718	1	1	1	0.913619	0.974379	0.936806	chr1	39738719	39739179	+	unknown
XLOC_000719	0.233845	1	1	0.0470478	0.571493	0.53636	chr1	39784217	39788663	+	dusp5
XLOC_000720	1	1	1	0.746322	0.883324	0.907956	chr1	39790609	39823621	+	smc3
XLOC_000721	1	1	0.681213	0.873197	0.530724	0.229617	chr1	39895815	39906372	+	pdcd4b
XLOC_000722	1	1	1	0.927337	0.99685	0.928456	chr1	39935615	39954415	+	shoc2
XLOC_000723	0.00285466	1	4.29923e-06	0.00356197	0.775844	0.00356197	chr1	39964790	39968265	+	adra2a
XLOC_000724	1	1	1	0.898661	1	0.908505	chr1	160338	161049	-	unknown
XLOC_000725	0.826051	1	1	0.579606	0.9765	0.630808	chr1	163805	167854	-	C20orf27(1of2)
XLOC_000726	0.0814003	1	0.413716	0.00356197	0.641903	0.00644016	chr1	168506	169421	-	unknown
XLOC_000727	0.997662	1	0.698825	0.541251	0.788636	0.157979	chr1	178772	185582	-	si:ch211-113e8.3
XLOC_000728	0.872641	1	0.929475	1	0.908505	0.601542	chr1	206928	208748	-	zdhhc5,zdhhc5a,zdhhc8
XLOC_000729	1	1	1	1	1	1	chr1	209735	216252	-	zdhhc5,zdhhc5a,zdhhc8
XLOC_000730	0.229956	1	0.957417	0.125808	0.795747	0.422482	chr1	217793	231082	-	slc43a1b
XLOC_000731	1	1	1	0.786093	0.993698	0.772867	chr1	241374	246539	-	si:dkey-28b4.8
XLOC_000732	1	1	1	1	1	1	chr1	246838	247199	-	unknown
XLOC_000733	1	1	1	0.914883	0.902276	0.984577	chr1	250532	251981	-	unknown
XLOC_000734	0.971633	1	1	1	1	1	chr1	279395	283183	-	RNH1(1of22)
XLOC_000735	1	1	1	1	1	1	chr1	285791	286346	-	unknown
XLOC_000736	1	1	1	1	1	1	chr1	297266	297641	-	H2B
XLOC_000737	1	1	1	1	1	1	chr1	299210	299522	-	unknown
XLOC_000738	1	1	1	0.932703	0.959326	0.965728	chr1	338630	339065	-	unknown
XLOC_000739	1	1	1	0.768551	0.973815	0.749262	chr1	339459	342508	-	unknown
XLOC_000740	0.821355	1	0.942088	0.691518	0.966303	0.725067	chr1	342579	344808	-	unknown
XLOC_000741	1	1	1	0.974137	0.866517	0.857844	chr1	375256	375558	-	unknown
XLOC_000742	1	1	1	0.923073	0.849064	0.927451	chr1	394187	400888	-	ENTPD7
XLOC_000743	1	1	1	0.848676	0.866284	0.873197	chr1	463598	464008	-	unknown
XLOC_000744	0.830501	1	1	0.754789	0.817736	0.944116	chr1	464173	476593	-	CNNM1(1of2)
XLOC_000745	1	1	1	1	0.936712	0.928156	chr1	493812	494245	-	unknown
XLOC_000746	1	1	0.973487	0.798835	0.890598	0.777891	chr1	494340	494944	-	unknown
XLOC_000747	0.391485	1	0.819215	0.376171	0.831387	0.65816	chr1	495113	498095	-	unknown
XLOC_000748	1	1	1	0.920013	0.873939	0.965341	chr1	498494	524322	-	morn4
XLOC_000749	1	1	1	1	1	1	chr1	532020	532784	-	unknown
XLOC_000750	1	1	1	0.847268	0.761745	1	chr1	639527	701747	-	slit1b
XLOC_000751	1	1	1	1	1	1	chr1	703788	712390	-	arhgap19
XLOC_000752	1	1	1	1	1	1	chr1	713735	714392	-	unknown
XLOC_000753	0.825185	1	1	1	1	1	chr1	716906	719525	-	RHOU(1of3)
XLOC_000754	0.962522	1	1	0.879359	0.918135	0.95129	chr1	753012	760505	-	unknown
XLOC_000755	1	1	1	1	1	1	chr1	769854	770302	-	unknown
XLOC_000756	1	1	1	0.953304	0.87266	1	chr1	771233	776505	-	zgc:76872
XLOC_000757	0.431337	1	1	0.00356197	0.00356197	1	chr1	777369	778541	-	unknown
XLOC_000758	0.327662	1	0.950323	0.025522	0.680058	0.324178	chr1	780528	803686	-	hk1(1of2)
XLOC_000759	1	1	1	1	1	1	chr1	849152	851600	-	lgsn
XLOC_000760	1	1	1	1	1	1	chr1	864584	865265	-	unknown
XLOC_000761	1	1	1	0.833134	0.832098	1	chr1	868721	883423	-	col9a1,col9a1a,col9a1b
XLOC_000762	1	1	1	0.956484	0.896291	0.937145	chr1	888569	894657	-	zgmrpl4
XLOC_000763	1	1	1	1	1	1	chr1	896401	899264	-	unknown
XLOC_000764	0.603737	1	1	0.33647	0.590639	0.898104	chr1	906334	928288	-	ABCC10
XLOC_000765	1	1	1	0.735338	0.95727	0.79606	chr1	932481	933656	-	unknown
XLOC_000766	0.59662	1	1	1	1	1	chr1	934864	947615	-	sp2
XLOC_000767	0.997112	1	1	0.710139	0.883324	0.883021	chr1	961693	962082	-	unknown
XLOC_000768	0.999018	1	1	0.659971	0.891407	0.861136	chr1	967497	985451	-	socs7
XLOC_000769	1	1	1	0.982001	0.953263	0.96659	chr1	1020030	1025632	-	mrpl45
XLOC_000770	1	1	1	0.958315	0.890049	0.857203	chr1	1051281	1052883	-	mrpl21
XLOC_000771	1	1	1	1	1	1	chr1	1081936	1083131	-	unknown
XLOC_000772	1	1	1	0.7883	0.986642	0.757231	chr1	1207804	1208382	-	cdc6
XLOC_000773	0.915123	1	0.904659	0.522084	0.909305	0.329416	chr1	1208459	1210048	-	unknown
XLOC_000774	1	1	0.716183	0.526646	0.848893	0.221987	chr1	1211885	1215981	-	unknown
XLOC_000775	0.937083	1	1	0.601019	0.967788	0.546391	chr1	1216988	1220188	-	OLMA1
XLOC_000776	0.765333	1	1	0.24207	0.488951	0.905574	chr1	1223035	1256880	-	nup133
XLOC_000777	1	1	1	1	1	1	chr1	1284401	1284830	-	hist2h3c
XLOC_000778	1	1	1	1	1	1	chr1	1305917	1314600	-	unknown
XLOC_000779	1	1	1	1	1	1	chr1	1320817	1321249	-	unknown
XLOC_000780	1	1	1	1	1	1	chr1	1338725	1341479	-	unknown
XLOC_000781	0.907428	1	1	1	1	1	chr1	1361219	1361594	-	H2B
XLOC_000782	0.409181	1	0.897486	0.0158954	0.771403	0.0356447	chr1	1362560	1362872	-	HIST1H4I(1of2)
XLOC_000783	1	1	1	1	1	1	chr1	1363931	1364465	-	unknown
XLOC_000784	1	1	1	0.729799	0.940873	0.60184	chr1	1366520	1374467	-	ARMC3
XLOC_000785	0.183372	1	1	0.115275	0.69368	0.600453	chr1	1387239	1387866	-	zgc:153845
XLOC_000786	1	1	1	1	1	1	chr1	1464876	1466612	-	unknown
XLOC_000787	1	1	1	0.784269	0.873197	0.940347	chr1	1790182	1796303	-	ddx39aa(1of2)
XLOC_000788	0.111303	1	1	0.329416	0.297799	1	chr1	1836293	1839203	-	unknown
XLOC_000789	1	1	1	1	1	1	chr1	1842810	1846765	-	PGLYRP2(1of2)
XLOC_000790	1	1	1	1	1	1	chr1	1895540	1898085	-	si:ch211-214c7.5
XLOC_000791	1	1	1	1	1	1	chr1	2018950	2025195	-	si:busm1-169i8.11
XLOC_000792	0.690807	1	0.728824	0.339638	0.990385	0.335393	chr1	2068518	2120241	-	myh10(1of2)
XLOC_000793	1	1	1	0.991187	0.879259	0.872994	chr1	2233147	2248691	-	UBE2O
XLOC_000794	1	1	1	0.946106	1	0.894227	chr1	2263166	2300053	-	RHBDF2
XLOC_000795	1	1	0.347736	0.930678	0.21477	0.134322	chr1	2304634	2329454	-	acox1
XLOC_000796	0.902588	1	0.758579	1	1	1	chr1	2334086	2350903	-	evpla
XLOC_000797	1	1	1	1	1	1	chr1	2455974	2457063	-	unknown
XLOC_000798	1	1	1	1	1	1	chr1	2457543	2462551	-	RIPK3(1of4)
XLOC_000799	1	1	1	1	1	1	chr1	2464835	2465886	-	unknown
XLOC_000800	1	1	1	0.945328	0.957662	0.981401	chr1	2472362	2480234	-	srp68
XLOC_000801	0.789134	1	1	0.339765	0.511495	0.908505	chr1	2480692	2484461	-	polg2
XLOC_000802	1	1	1	0.650447	0.847124	0.901517	chr1	2485314	2492055	-	DDX5(1of3)
XLOC_000803	1	1	1	0.969098	0.957324	0.982903	chr1	2493760	2496831	-	DDX5(2of3)
XLOC_000804	1	1	1	1	1	1	chr1	2511078	2511465	-	zgc:101846
XLOC_000805	1	1	1	1	1	1	chr1	2513315	2513702	-	unknown
XLOC_000806	1	1	1	0.664444	0.98816	0.69105	chr1	2530220	2559424	-	si:dkeyp-34c12.2
XLOC_000807	1	1	1	0.990404	0.904838	0.897859	chr1	2663248	2665264	-	unknown
XLOC_000808	1	1	1	0.814583	0.734407	0.637733	chr1	2665374	2665996	-	unknown
XLOC_000809	1	1	1	1	1	1	chr1	2680557	2694806	-	slc22a7a
XLOC_000810	1	1	1	1	1	1	chr1	2808582	2813053	-	CKM(2of3)
XLOC_000811	1	1	0.688648	0.50401	0.468003	0.0725796	chr1	2816130	2825166	-	traf5
XLOC_000812	1	1	1	0.865262	0.909533	0.702157	chr1	2834710	2844464	-	rcor3
XLOC_000813	1	1	1	1	1	1	chr1	2845014	2845499	-	unknown
XLOC_000814	0.811776	1	0.897486	0.601019	0.898841	0.57922	chr1	2935471	2935792	-	cele_c50f4.7,cele_f07b7.9,cele_f45f2.3,cele_k06c4.10,cele_k06c4.2,cele_zk131.1,cele_zk131.4,cele_zk131.8,hist1h4a,hist1h4b,hist1h4c,hist1h4d,hist1h4j,hist1h4k,hist2h4,hist2h4a,hist2h4b,loc617875,os07g0549900,os09g0433600,zgc:154164
XLOC_000815	1	1	1	1	1	1	chr1	2939512	2940259	-	unknown
XLOC_000816	1	1	1	1	1	1	chr1	2941364	2941751	-	unknown
XLOC_000817	1	1	1	1	1	1	chr1	2946970	2948120	-	H2B
XLOC_000818	0.894877	1	0.992439	0.578511	1	0.580676	chr1	2957059	2957492	-	unknown
XLOC_000819	0.613003	1	0.715122	0.543432	1	0.543638	chr1	2957724	2958280	-	unknown
XLOC_000820	0.473694	1	1	0.437437	0.650447	0.892033	chr1	3067527	3073886	-	rbm34
XLOC_000821	1	1	1	1	1	1	chr1	3084647	3085654	-	unknown
XLOC_000822	1	1	1	0.799887	0.989861	0.84155	chr1	3085790	3122614	-	NID1(1of2)
XLOC_000823	1	1	0.979903	0.89655	0.901533	0.766089	chr1	3149247	3165726	-	ero1lb
XLOC_000824	1	1	1	0.859568	0.961164	0.894142	chr1	3168377	3168458	-	unknown
XLOC_000825	1	1	1	0.596737	0.960736	0.590234	chr1	3175361	3175688	-	si:ch211-113a14.6(1of2)
XLOC_000826	0.756242	1	1	0.601019	0.884535	1	chr1	3177811	3178222	-	hist2h3c
XLOC_000827	1	1	1	1	1	1	chr1	3180065	3180787	-	unknown
XLOC_000828	1	1	1	1	1	1	chr1	3191286	3206948	-	crfb17
XLOC_000829	1	1	1	0.831221	0.958482	0.87614	chr1	3232555	3234732	-	unknown
XLOC_000830	1	1	1	1	1	1	chr1	3235018	3235790	-	unknown
XLOC_000831	1	1	1	1	1	1	chr1	3260236	3263345	-	unknown
XLOC_000832	0.758408	1	1	0.480626	0.90734	0.695742	chr1	3295717	3302738	-	pus10
XLOC_000833	0.809922	1	1	0.981969	0.848321	0.873857	chr1	3686157	3693470	-	arhgdia(1of2)
XLOC_000834	0.127585	1	0.694855	0.102102	0.576129	0.446551	chr1	3777420	3801247	-	unknown
XLOC_000835	0.428199	1	1	0.596737	0.7352	0.938035	chr1	3801324	3803984	-	unknown
XLOC_000836	0.994821	1	0.557558	0.500264	0.927621	0.403527	chr1	3807610	3819391	-	unknown
XLOC_000837	0.430978	1	1	0.196994	0.807288	0.583817	chr1	3820825	3826162	-	unknown
XLOC_000838	1	1	1	1	1	1	chr1	3830649	3831740	-	ppp1r27
XLOC_000839	0.0851199	1	0.542657	0.0274356	0.752257	0.226997	chr1	3833951	3846832	-	p4hb
XLOC_000840	1	1	1	1	0.578316	0.578316	chr1	3856204	3879931	-	si:dkey-237i9.8
XLOC_000841	0.722599	1	1	0.601019	0.872994	0.85813	chr1	3881980	4064160	-	rptor
XLOC_000842	1	1	1	0.774398	0.897232	0.812895	chr1	4064646	4065706	-	unknown
XLOC_000843	1	1	1	0.967769	0.917889	0.945724	chr1	4076562	4076941	-	unknown
XLOC_000844	0.546971	1	1	0.735851	1	0.847124	chr1	4089821	4092093	-	unknown
XLOC_000845	1	1	1	1	1	1	chr1	4092575	4093269	-	unknown
XLOC_000846	1	1	1	1	1	1	chr1	4093350	4094047	-	unknown
XLOC_000847	1	1	1	0.789697	0.901885	0.811847	chr1	4113490	4113736	-	unknown
XLOC_000848	1	1	0.615469	0.872151	0.579799	0.387849	chr1	4154946	4193170	-	ENDOV
XLOC_000849	1	1	0.592927	0.796233	0.0114754	0.131767	chr1	4194420	4219359	-	SEC14L1(1of2)
XLOC_000850	1	1	1	0.625107	0.655412	0.996691	chr1	4262132	4269984	-	dgke
XLOC_000851	1	1	1	0.857001	0.920017	0.712368	chr1	4276484	4278120	-	cbx8b
XLOC_000852	7.44638e-07	0.115627	0.579454	0.00356197	0.00644016	0.355993	chr1	4281800	4286536	-	CBX4(1of2)
XLOC_000853	1	1	1	1	1	1	chr1	4399732	4416154	-	card14
XLOC_000854	0.648043	1	1	0.720732	1	0.808896	chr1	4418488	4429284	-	ccdc40
XLOC_000855	1	1	0.859992	0.980538	0.939992	0.934876	chr1	4430955	4462428	-	TEX2(1of2)
XLOC_000856	1	1	1	1	1	1	chr1	4463678	4464533	-	unknown
XLOC_000857	1	1	1	1	1	1	chr1	4552871	4650187	-	AXIN2(1of2)
XLOC_000858	1	1	1	1	1	1	chr1	4568009	4568892	-	unknown
XLOC_000859	1	1	1	1	1	1	chr1	4569307	4569691	-	unknown
XLOC_000860	1	1	1	1	1	1	chr1	4569741	4570149	-	unknown
XLOC_000861	0.853104	1	0.956878	0.754789	1	0.753599	chr1	4570381	4570944	-	unknown
XLOC_000862	1	1	1	1	1	1	chr1	4571384	4571827	-	unknown
XLOC_000863	1	1	1	0.914354	0.943425	0.969739	chr1	4809523	4816565	-	exosc9
XLOC_000864	0.503548	1	1	0.452486	0.79898	0.838457	chr1	4826996	4831114	-	scoca
XLOC_000865	0.84378	1	0.974429	0.646019	1	0.774162	chr1	5043118	5045350	-	unknown
XLOC_000866	1	1	0.849761	0.98816	0.422181	0.426639	chr1	5077874	5095824	-	CCRN4L(1of2)
XLOC_000867	0.9318	1	0.875011	0.504007	0.943138	0.314702	chr1	5114530	5125237	-	slc43a3a
XLOC_000868	0.325765	1	0.321502	0.0387508	0.893009	0.0991529	chr1	5137742	5826068	-	tenm3
XLOC_000869	1	1	1	1	1	1	chr1	5420432	5420995	-	unknown
XLOC_000870	0.594379	1	1	0.764332	1	0.80575	chr1	6051528	6083545	-	vegfc
XLOC_000871	1	1	1	0.828212	0.846013	0.374729	chr1	6214904	6253794	-	DTX4(1of3)
XLOC_000872	1	1	0.784104	0.849476	0.153713	0.323847	chr1	6716345	6766376	-	SORCS3(1of3),SORCS3(2of3)
XLOC_000873	1	1	1	0.855734	0.91723	0.934973	chr1	6774058	6895056	-	RNaseP_nuc
XLOC_000874	1	1	1	1	1	1	chr1	6830382	6830739	-	RNaseP_nuc
XLOC_000875	1	1	1	0.830769	0.958315	0.876569	chr1	6979649	6979841	-	unknown
XLOC_000876	0.826051	1	1	0.846013	0.848321	0.954371	chr1	6992787	6993252	-	unknown
XLOC_000877	1	1	1	0.979423	0.774382	0.803461	chr1	9674211	9769927	-	sh3pxd2aa
XLOC_000878	1	1	1	1	1	1	chr1	9741733	9742930	-	unknown
XLOC_000879	1	1	1	1	1	1	chr1	9743124	9743741	-	unknown
XLOC_000880	0.936582	1	1	0.702075	0.965341	0.686773	chr1	9743889	9744154	-	unknown
XLOC_000881	0.376189	1	0.195825	0.367617	0.888522	0.105934	chr1	9771239	9784459	-	obfc1
XLOC_000882	0.907658	1	1	1	1	1	chr1	9805234	9824026	-	col17a1a
XLOC_000883	1	1	1	0.886156	0.911398	0.754789	chr1	10013068	10126633	-	kcnq5b
XLOC_000884	1	1	1	0.943425	0.937175	0.991327	chr1	10131955	10132737	-	unknown
XLOC_000885	0.691131	1	0.849761	0.816866	0.964509	0.874846	chr1	10132895	10213501	-	RIMS1(2of2)
XLOC_000886	1	1	0.644219	0.359715	0.805154	0.131767	chr1	10218246	10221658	-	zgc:92061
XLOC_000887	0.879786	1	1	0.897175	0.825324	0.970125	chr1	10263149	10271307	-	unknown
XLOC_000888	0.0277434	1	0.273014	0.0137676	0.74051	0.162683	chr1	10278645	10301331	-	SMARCE1(1of2),ccr7
XLOC_000889	1	1	1	0.796317	0.991493	0.778311	chr1	10303841	10314670	-	IGFBP4
XLOC_000890	1	1	1	0.771524	0.989946	0.783763	chr1	10325472	10326001	-	unknown
XLOC_000891	1	1	1	0.814846	0.977836	0.774162	chr1	10393535	10404759	-	PCGF2
XLOC_000892	1	1	1	1	1	1	chr1	10486976	10487026	-	unknown
XLOC_000893	1	1	1	1	1	1	chr1	10566691	10567379	-	unknown
XLOC_000894	0.849918	1	1	0.614087	0.731812	0.932117	chr1	10664588	10691217	-	vps54
XLOC_000895	1	1	0.725405	1	1	1	chr1	10692056	10703884	-	PELI1(2of2)
XLOC_000896	1	1	1	1	1	1	chr1	10734524	10739719	-	zgc:153665
XLOC_000897	1	1	1	0.9765	0.83308	0.904189	chr1	10775848	10776423	-	unknown
XLOC_000898	1	1	1	1	0.872178	0.840786	chr1	10834359	10834779	-	unknown
XLOC_000899	0.881287	1	1	0.730142	0.909656	0.867816	chr1	10877316	10882808	-	unknown
XLOC_000900	0.0552704	1	0.568965	0.00356197	0.675759	0.029254	chr1	10888900	10897893	-	zgc:158654,zgc:171844
XLOC_000901	1	1	1	1	1	1	chr1	10894451	10894884	-	unknown
XLOC_000902	1	1	1	1	1	1	chr1	10896452	10897025	-	unknown
XLOC_000903	1	1	1	1	1	1	chr1	10898038	10915096	-	PIK3R6
XLOC_000904	0.634139	1	0.558677	1	1	1	chr1	10932355	10949187	-	pik3r5
XLOC_000905	1	1	1	1	1	1	chr1	10967299	10968031	-	unknown
XLOC_000906	1	1	1	0.941393	1	0.928347	chr1	11037227	11037888	-	unknown
XLOC_000907	1	1	1	0.920659	0.899877	0.817423	chr1	11039763	11069309	-	stx8
XLOC_000908	1	1	1	1	1	1	chr1	11095442	11096163	-	unknown
XLOC_000909	1	1	1	0.913972	1	0.914743	chr1	11097193	11098486	-	usp43a
XLOC_000910	0.619078	1	1	0.109347	0.0784195	0.926128	chr1	11257972	11259534	-	mchr1b
XLOC_000911	0.789134	1	1	0.605245	0.667075	0.774811	chr1	11260223	11260983	-	unknown
XLOC_000912	1	1	1	1	1	1	chr1	11343895	11344125	-	unknown
XLOC_000913	1	1	1	1	1	1	chr1	11347890	11348120	-	unknown
XLOC_000914	1	1	1	1	1	1	chr1	11529686	11530377	-	unknown
XLOC_000915	1	1	1	1	1	1	chr1	11530518	11531099	-	unknown
XLOC_000916	0.995872	1	1	1	1	1	chr1	11531463	11532455	-	unknown
XLOC_000917	1	1	1	1	1	1	chr1	11641781	11646210	-	si:dkey-10p5.7
XLOC_000918	0.653816	1	0.990225	0.326165	0.889405	0.593864	chr1	11653352	11659310	-	znf207b
XLOC_000919	1	1	1	0.862655	0.94158	0.763589	chr1	11660691	11736385	-	rhbdl3
XLOC_000920	0.844248	1	1	1	1	1	chr1	11698138	11703166	-	unknown
XLOC_000921	0.805312	1	1	0.852998	0.931714	1	chr1	11704474	11705731	-	unknown
XLOC_000922	0.953542	1	1	0.833855	0.947284	0.888867	chr1	11741347	11757006	-	rhot1b
XLOC_000923	1	1	1	0.958146	0.857001	0.918929	chr1	11757355	11761704	-	ADAP2(1of2)
XLOC_000924	0.761599	1	0.853567	0.734677	1	0.735218	chr1	11766337	11767403	-	unknown
XLOC_000925	0.083277	1	0.0923257	0.725067	1	0.743843	chr1	11767675	11768489	-	unknown
XLOC_000926	1	1	1	0.757762	0.947664	0.601019	chr1	11773717	11782763	-	suz12b
XLOC_000927	1	1	1	0.874794	0.899877	0.727514	chr1	11793753	11804573	-	unknown
XLOC_000928	0.203323	1	0.150333	0.200258	0.872398	0.0707201	chr1	11869736	11895596	-	rab11fip4b
XLOC_000929	1	1	1	1	1	1	chr1	11950026	11950497	-	unknown
XLOC_000930	1	1	1	1	1	1	chr1	12000486	12031410	-	unknown
XLOC_000931	1	1	1	0.781653	0.811847	0.861136	chr1	12098674	12099605	-	unknown
XLOC_000932	0.709946	1	1	0.63367	0.702074	0.920756	chr1	12100520	12101600	-	unknown
XLOC_000933	1	1	1	0.873197	0.885246	0.673797	chr1	12107638	12170227	-	elof1(1of2),pld6
XLOC_000934	1	1	1	1	1	1	chr1	12116651	12117075	-	unknown
XLOC_000935	1	1	1	1	1	1	chr1	12117251	12117778	-	unknown
XLOC_000936	1	1	1	1	1	1	chr1	12127496	12128958	-	zgc:153650
XLOC_000937	1	1	0.313859	1	1	1	chr1	12129386	12130447	-	zgc:153650
XLOC_000938	1	1	1	0.831249	0.95789	0.876497	chr1	12280755	12283279	-	unknown
XLOC_000939	1	1	1	0.986014	0.946398	0.937643	chr1	12288055	12289804	-	HMOX1(1of2)
XLOC_000940	0.728782	1	1	1	1	1	chr1	12311196	12316281	-	unknown
XLOC_000941	1	1	1	1	1	1	chr1	12343217	12343616	-	foxi1
XLOC_000942	1	1	1	1	1	1	chr1	12344688	12345313	-	unknown
XLOC_000943	1	1	1	0.753648	0.943138	0.622498	chr1	12351168	12354495	-	fdx1l
XLOC_000944	1	1	1	0.951589	0.974686	0.933773	chr1	14246697	14249630	-	cdkn2d
XLOC_000945	0.0523296	0.257795	1	0.00356197	0.00356197	0.868313	chr1	14250063	14252152	-	ap1m2(1of2)
XLOC_000946	0.142325	1	0.678828	0.00356197	0.516464	0.0948118	chr1	14254098	14264209	-	zgc:63759
XLOC_000947	1	1	1	0.718077	0.941295	0.830826	chr1	14274514	14292732	-	agos_aer375c,atchr12,cele_c52b9.8,cele_f01g4.1,cele_f37a4.8,chr122,f7k24.60;,mir2882,smarca2,smarca4,smarca4a,snf2,snf21,sth1
XLOC_000948	1	1	1	0.768469	0.526633	0.896142	chr1	14294728	14301850	-	atg4da
XLOC_000949	1	1	1	0.708873	0.901523	0.872934	chr1	14302283	14313357	-	mast1
XLOC_000950	1	1	1	1	1	1	chr1	14309610	14309872	-	unknown
XLOC_000951	1	1	1	1	1	1	chr1	14310743	14311061	-	unknown
XLOC_000952	1	1	1	0.713687	0.749027	0.968497	chr1	14396070	14396654	-	unknown
XLOC_000953	1	1	1	0.799626	0.724441	0.954696	chr1	14409234	14415037	-	rnaseh2a
XLOC_000954	0.854701	1	1	0.600673	0.92057	0.551274	chr1	14418373	14418986	-	unknown
XLOC_000955	0.645111	1	0.887577	0.00356197	0.886287	1	chr1	14419331	14421064	-	sox10
XLOC_000956	1	1	1	0.509396	0.509396	1	chr1	14421718	14422434	-	unknown
XLOC_000957	0.40076	1	1	0.840876	0.737547	0.944318	chr1	14434691	14444703	-	KCNJ4(1of2)
XLOC_000958	1	1	1	1	1	1	chr1	14440076	14440535	-	unknown
XLOC_000959	0.304952	1	0.655911	0.116078	0.854065	0.361593	chr1	14473797	14475654	-	smdt1
XLOC_000960	1	1	1	1	1	1	chr1	14494846	14496661	-	mb
XLOC_000961	1	1	1	1	1	1	chr1	14513174	14514579	-	unknown
XLOC_000962	1	1	1	1	1	1	chr1	14517193	14517682	-	unknown
XLOC_000963	1	1	1	0.973815	0.971618	0.970125	chr1	14543247	14571121	-	unknown
XLOC_000964	1	1	1	0.941895	0.946544	0.942567	chr1	14790707	14794481	-	emp1(1of2)
XLOC_000965	1	1	1	1	1	1	chr1	14873546	14873999	-	pde6h(2of3)
XLOC_000966	1	1	1	1	1	1	chr1	14903635	14912229	-	slc34a2a
XLOC_000967	1	1	1	0.211245	0.699431	0.702638	chr1	14920812	14922894	-	ociad1
XLOC_000968	1	1	1	1	1	1	chr1	14933795	14936965	-	unknown
XLOC_000969	1	1	1	1	1	1	chr1	14937760	14940537	-	unknown
XLOC_000970	0.308516	1	0.737848	0.0426974	0.802391	0.259414	chr1	14942233	14950313	-	fip1l1a
XLOC_000971	1	1	1	0.959213	0.982767	0.972583	chr1	14994764	15008845	-	clock3
XLOC_000972	1	1	1	0.868313	0.862049	0.91734	chr1	15010759	15011811	-	unknown
XLOC_000973	0.573239	1	0.136299	0.359438	0.471488	0.0426974	chr1	15030850	15057510	-	fbxo10
XLOC_000974	1	1	1	0.988576	0.860438	0.855156	chr1	15099091	15099247	-	unknown
XLOC_000975	0.0176791	1	1	0.00356197	0.0426974	0.659561	chr1	15106492	15332320	-	ptprdb
XLOC_000976	0.920442	1	0.86643	0.829591	0.908505	0.642308	chr1	15408225	15474808	-	inadl,mpdz
XLOC_000977	1	1	1	0.749179	0.951338	0.836165	chr1	15761663	15764167	-	SMIM18
XLOC_000978	1	1	1	0.931113	0.883021	0.951011	chr1	15769486	15773241	-	DCTN6(2of2)
XLOC_000979	1	1	1	1	1	1	chr1	15925052	15925237	-	unknown
XLOC_000980	1	1	1	1	1	1	chr1	15926202	15929642	-	unknown
XLOC_000981	1	1	1	1	1	1	chr1	15929737	15930765	-	unknown
XLOC_000982	1	1	1	1	1	1	chr1	15930843	15931945	-	unknown
XLOC_000983	1	1	1	1	1	1	chr1	15932127	15932323	-	unknown
XLOC_000984	1	1	1	1	1	1	chr1	15932649	15933634	-	unknown
XLOC_000985	1	1	1	0.929425	0.947284	0.918231	chr1	15965719	15965954	-	unknown
XLOC_000986	1	1	1	1	1	1	chr1	15990604	15991048	-	unknown
XLOC_000987	1	1	1	1	1	1	chr1	16311239	16312314	-	unknown
XLOC_000988	1	1	1	0.790922	0.946347	0.700255	chr1	16313016	16334292	-	ppp2r2c
XLOC_000989	1	1	1	1	1	1	chr1	16321643	16327010	-	unknown
XLOC_000990	1	1	1	1	1	1	chr1	16332904	16333124	-	unknown
XLOC_000991	1	1	1	1	1	1	chr1	16333214	16333776	-	unknown
XLOC_000992	0.246812	1	0.665808	0.0983164	0.751673	0.547599	chr1	16410183	16433922	-	camk2d2
XLOC_000993	1	1	1	0.753599	0.941641	0.855597	chr1	16451850	16452331	-	unknown
XLOC_000994	1	1	1	1	1	1	chr1	16461217	16461836	-	cxcl1,il-8,il8,loc103383721,ppbp
XLOC_000995	1	1	1	0.958051	0.931022	0.957663	chr1	16476624	16479765	-	polr1e
XLOC_000996	0.529382	1	1	0.00356197	0.00356197	1	chr1	16486589	16489182	-	grhprb
XLOC_000997	1	1	1	0.947264	0.590234	1	chr1	16500335	16514042	-	si:rp71-1p14.5
XLOC_000998	1	1	1	1	1	1	chr1	16530089	16536280	-	adamtsl7
XLOC_000999	1	1	1	1	1	1	chr1	16560326	16618502	-	pax5
XLOC_001000	0.924158	1	0.827742	0.775316	0.898661	0.689794	chr1	16864301	16874604	-	rfc1
XLOC_001001	0.701359	1	1	0.517215	0.763533	0.891934	chr1	16875691	16880176	-	rpl9
XLOC_001002	1	1	0.580189	0.665484	0.506779	0.144716	chr1	16886365	16893315	-	ugdh
XLOC_001003	0.182006	1	0.633594	0.0521572	0.793523	0.171596	chr1	16894076	16899183	-	map9
XLOC_001004	1	1	1	0.856761	0.957324	0.893438	chr1	16899788	16899995	-	unknown
XLOC_001005	1	1	1	0.901701	0.968917	0.872883	chr1	16900276	16904671	-	unknown
XLOC_001006	1	1	1	0.935974	1	0.963671	chr1	16903144	16904567	-	unknown
XLOC_001007	1	1	1	0.787038	0.962512	0.727514	chr1	16910704	16920034	-	pds5a(1of2)
XLOC_001008	1	1	1	0.961213	0.956912	0.93754	chr1	16920523	16931159	-	pds5a(2of2)
XLOC_001009	1	1	1	0.693652	0.0340034	0.394178	chr1	17035092	17129720	-	slit2
XLOC_001010	1	1	1	1	1	1	chr1	17054073	17054158	-	ola-mir-218a-1
XLOC_001011	0.556632	1	0.568791	0.50204	0.973498	0.472072	chr1	17231562	17248211	-	ncapg
XLOC_001012	1	1	1	0.952386	0.711605	0.872994	chr1	17276700	17281264	-	si:dkeyp-26a9.2
XLOC_001013	1	1	1	0.826085	0.946123	0.807492	chr1	17334288	17335107	-	unknown
XLOC_001014	1	1	1	0.982817	0.890598	0.906171	chr1	17341385	17342018	-	unknown
XLOC_001015	1	1	1	0.888716	0.973815	0.897699	chr1	17345651	17346690	-	unknown
XLOC_001016	0.52915	1	0.781327	0.895398	0.985942	0.890821	chr1	17399586	17404436	-	si:ch211-113e8.10
XLOC_001017	1	1	1	0.890598	0.969988	0.868313	chr1	17445427	17456505	-	ankrd49
XLOC_001018	1	1	1	0.813088	0.852077	0.971079	chr1	17566147	17570185	-	aip
XLOC_001019	1	1	1	0.966013	0.942639	0.972327	chr1	17571337	17577631	-	tmem134
XLOC_001020	1	1	1	1	1	1	chr1	17581590	17581896	-	serping1
XLOC_001021	1	1	1	1	1	1	chr1	17583252	17585106	-	serping1
XLOC_001022	1	1	1	1	1	1	chr1	17585391	17586777	-	unknown
XLOC_001023	1	1	1	0.753599	0.156926	0.523301	chr1	17587644	17638988	-	doc2d,doc2g
XLOC_001024	1	1	1	0.890553	0.937765	0.953263	chr1	17679299	17691321	-	lonrf1l
XLOC_001025	1	1	1	0.980009	0.908876	0.900905	chr1	17697381	17773852	-	DLC1
XLOC_001026	0.982428	1	1	0.667152	0.787878	0.948416	chr1	17798916	17809964	-	spock3(1of2),spock3(2of2)
XLOC_001027	1	1	1	1	1	1	chr1	17813297	17816128	-	unknown
XLOC_001028	1	1	1	1	1	1	chr1	17817394	17817683	-	unknown
XLOC_001029	1	1	1	1	1	1	chr1	17817741	17818079	-	unknown
XLOC_001030	1	1	1	1	1	1	chr1	17819499	17821182	-	unknown
XLOC_001031	1	1	1	1	1	1	chr1	17821348	17821932	-	unknown
XLOC_001032	1	1	1	0.995193	0.97554	0.979187	chr1	17997960	17998362	-	unknown
XLOC_001033	1	1	1	0.941005	0.948743	0.987045	chr1	18006017	18006433	-	unknown
XLOC_001034	1	1	1	0.81091	0.867369	0.958315	chr1	18032415	18037775	-	unknown
XLOC_001035	1	1	1	0.909172	0.971281	0.903273	chr1	18143448	18152606	-	adra1d
XLOC_001036	0.729489	1	1	0.495499	0.845868	0.822854	chr1	18977154	19000107	-	suclg1
XLOC_001037	1	1	1	0.682068	0.92392	0.566334	chr1	19005919	19015895	-	si:dkey-162b23.4
XLOC_001038	1	1	1	1	0.847054	0.956053	chr1	19016699	19086822	-	bdh2
XLOC_001039	0.66518	1	1	0.308493	0.321275	0.941842	chr1	19120309	19160966	-	tacr3l
XLOC_001040	1	1	1	1	1	1	chr1	19176244	19179025	-	unknown
XLOC_001041	1	1	1	1	1	1	chr1	19199778	19200501	-	unknown
XLOC_001042	1	1	1	1	1	1	chr1	19209940	19248822	-	at3g43583,scpp3a,scpp3b
XLOC_001043	1	1	1	1	1	1	chr1	19233433	19234098	-	unknown
XLOC_001044	0.315573	1	0.572562	0.284153	0.917994	0.40523	chr1	19276053	19278363	-	odam
XLOC_001045	1	1	1	1	1	1	chr1	19282184	19283575	-	unknown
XLOC_001046	1	1	1	1	1	1	chr1	19287792	19293196	-	sparcl1
XLOC_001047	1	1	1	0.994425	0.90734	0.906634	chr1	19302043	19305156	-	aptx
XLOC_001048	1	1	0.659014	0.898391	0.109347	0.272582	chr1	19313709	19320919	-	smu1a
XLOC_001049	0.953542	1	1	0.749924	0.871569	0.92045	chr1	19326577	19330465	-	rps6
XLOC_001050	0.305348	1	0.673298	0.349159	0.434456	0.859722	chr1	19375048	19401760	-	rnf24
XLOC_001051	1	1	1	0.581057	0.777804	0.905964	chr1	19442250	19489388	-	fbxo41
XLOC_001052	1	1	1	0.977836	0.916023	0.936984	chr1	19506890	19510202	-	EGR4
XLOC_001053	0.267244	1	0.657581	0.108075	0.845868	0.367457	chr1	19521561	19527822	-	mogs
XLOC_001054	1	1	1	0.932559	0.98526	0.919226	chr1	19528743	19543084	-	pdcd4a
XLOC_001055	0.195158	1	0.122533	0.0220651	0.868313	0.00356197	chr1	19544593	19558059	-	si:ch73-290k24.6
XLOC_001056	1	1	1	1	1	1	chr1	19555887	19556294	-	unknown
XLOC_001057	1	1	1	1	1	1	chr1	19556294	19556956	-	unknown
XLOC_001058	1	1	1	1	1	1	chr1	19557156	19557783	-	unknown
XLOC_001059	1	1	1	0.828008	0.786093	0.935224	chr1	19602056	19603556	-	unknown
XLOC_001060	1	1	1	0.906171	0.957118	0.867713	chr1	19604067	19624945	-	unknown
XLOC_001061	1	1	1	1	1	1	chr1	19613796	19617768	-	unknown
XLOC_001062	1	1	0.931928	0.990791	0.583885	0.59765	chr1	19745240	19837094	-	cxxc4
XLOC_001063	1	1	1	0.880183	0.907496	0.755901	chr1	19897119	19904494	-	ppa2
XLOC_001064	1	1	1	0.921526	0.887858	0.777891	chr1	19919959	19925381	-	ints12
XLOC_001065	1	1	1	0.880531	0.973815	0.857844	chr1	20150824	20162860	-	tbck
XLOC_001066	1	1	1	0.897699	0.841373	0.83308	chr1	20176937	20177040	-	unknown
XLOC_001067	0.454266	1	1	0.583885	0.583885	1	chr1	20201809	20211019	-	dkk2
XLOC_001068	1	1	1	0.863483	0.959126	0.899316	chr1	20275836	20301310	-	papss1
XLOC_001069	1	1	1	0.898878	0.743899	0.893438	chr1	20333702	20374468	-	lef1
XLOC_001070	1	1	1	0.739095	0.901757	0.885419	chr1	20624348	20633648	-	pkd2
XLOC_001071	1	1	1	1	1	1	chr1	20689607	20689907	-	unknown
XLOC_001072	1	1	1	0.899402	0.966429	0.875363	chr1	20745470	20752545	-	anp32b
XLOC_001073	1	1	1	1	1	1	chr1	20782069	20783065	-	foxe1
XLOC_001074	1	1	1	0.961164	0.8714	0.906171	chr1	20803285	20805756	-	unknown
XLOC_001075	0.461509	1	0.768794	0.320374	0.908876	0.552776	chr1	20805810	20846467	-	sh3gl2
XLOC_001076	0.558419	1	1	0.705962	0.847588	0.873939	chr1	20859423	20860149	-	unknown
XLOC_001077	0.560901	1	1	0.436236	0.846869	1	chr1	20870488	20980596	-	cntln
XLOC_001078	1	1	1	0.873939	0.864554	0.973925	chr1	20915695	20916141	-	unknown
XLOC_001079	1	1	1	1	1	1	chr1	20985121	20993341	-	unknown
XLOC_001080	1	1	1	1	1	1	chr1	20999986	21002853	-	unknown
XLOC_001081	1	1	1	1	1	1	chr1	21004573	21039551	-	unknown
XLOC_001082	1	1	1	0.994561	0.601382	0.60355	chr1	21495101	21547584	-	fam13a
XLOC_001083	0.454266	1	1	0.241774	0.671784	0.613738	chr1	21577586	21582406	-	unknown
XLOC_001084	1	1	1	0.955399	0.773866	0.844181	chr1	21663000	21684472	-	unknown
XLOC_001085	1	1	1	1	1	1	chr1	21665342	21667203	-	unknown
XLOC_001086	1	1	1	1	1	1	chr1	21667694	21668789	-	unknown
XLOC_001087	1	1	1	0.906171	0.908505	0.848676	chr1	21669407	21669655	-	unknown
XLOC_001088	1	1	1	0.973261	0.818511	0.817485	chr1	21669893	21670687	-	unknown
XLOC_001089	1	1	1	0.950313	0.973779	0.962889	chr1	21670922	21671517	-	unknown
XLOC_001090	1	1	0.825319	0.979336	0.398999	0.360161	chr1	21684759	21830474	-	inpp4b
XLOC_001091	0.686518	1	1	0.734677	0.728764	0.945724	chr1	21934850	21945036	-	gab1
XLOC_001092	1	1	1	0.730619	0.813912	0.929875	chr1	22169922	22243534	-	znf827
XLOC_001093	1	1	1	0.965464	1	0.9765	chr1	22173691	22174006	-	unknown
XLOC_001094	1	1	1	1	1	1	chr1	22339062	22363090	-	unknown
XLOC_001095	1	1	1	1	1	1	chr1	22389714	22390912	-	unknown
XLOC_001096	0.754642	1	0.60775	0.509692	0.94384	0.431038	chr1	22507155	22612179	-	prmt10
XLOC_001097	1	1	1	0.993162	0.84351	0.840101	chr1	22668172	22754992	-	nr3c2
XLOC_001098	1	1	1	0.936248	0.831387	0.928166	chr1	22857270	23034536	-	lrba(1of2),lrba(2of2)
XLOC_001099	0.701527	1	1	0.54855	0.956811	0.65267	chr1	23043447	23053112	-	sh3d19
XLOC_001100	0.762983	1	0.752159	0.552149	0.89635	0.354654	chr1	23094596	23116678	-	pet112
XLOC_001101	1	1	1	1	1	1	chr1	23137913	23138225	-	unknown
XLOC_001102	1	1	1	0.973329	0.937145	0.932287	chr1	23277787	23278311	-	unknown
XLOC_001103	1	1	1	0.96863	0.640099	0.715749	chr1	23278692	23358074	-	si:dkey-104e13.1
XLOC_001104	0.598309	1	0.708618	0.544357	1	0.545478	chr1	23362403	23376604	-	tmem154
XLOC_001105	0.937417	1	1	0.288502	0.973329	0.403527	chr1	23389334	23405253	-	2021-03-01
XLOC_001106	1	1	1	0.873197	0.877183	0.620582	chr1	23420251	23431438	-	tmem192
XLOC_001107	1	1	1	0.930219	0.904189	0.845184	chr1	23432938	23464839	-	limch1a
XLOC_001108	1	1	1	1	1	1	chr1	23444181	23444418	-	anxa5
XLOC_001109	1	1	1	1	1	1	chr1	23444548	23446482	-	anxa5
XLOC_001110	1	1	1	1	1	1	chr1	23448441	23448902	-	anxa5
XLOC_001111	0.215215	1	0.84245	0.21477	0.711605	0.707223	chr1	23465380	23470053	-	uchl1
XLOC_001112	1	1	1	1	1	1	chr1	23524801	23526074	-	unknown
XLOC_001113	1	1	1	1	1	1	chr1	23538606	23540626	-	unknown
XLOC_001114	1	1	1	1	1	1	chr1	23563410	23564703	-	unknown
XLOC_001115	0.838847	1	1	0.862794	0.856597	0.923228	chr1	23569520	23570195	-	fgfbp2b
XLOC_001116	1	1	1	0.920383	0.967769	0.893372	chr1	23571610	23582695	-	prom1b
XLOC_001117	1	1	1	0.774154	0.949318	0.851388	chr1	23598980	23599281	-	unknown
XLOC_001118	1	1	1	0.90734	0.962689	0.928514	chr1	23600065	23609442	-	tapt1b
XLOC_001119	1	1	1	0.867583	0.901517	0.872151	chr1	23610145	23610232	-	unknown
XLOC_001120	1	1	1	0.690326	0.671972	0.9978	chr1	23753599	23771550	-	stox2a
XLOC_001121	1	1	1	1	1	1	chr1	23780265	23780773	-	unknown
XLOC_001122	1	1	1	0.996314	0.918445	0.921112	chr1	23782862	23868489	-	casp3a
XLOC_001123	0.908083	1	1	0.799351	0.874846	0.908294	chr1	23788501	23798922	-	osbp
XLOC_001124	1	1	1	0.97544	0.9255	0.946431	chr1	23824909	23831263	-	asah1b
XLOC_001125	1	1	1	0.852077	0.945676	0.907854	chr1	23833324	23847999	-	zgc:112426
XLOC_001126	1	1	1	1	1	1	chr1	24407127	24481724	-	unknown
XLOC_001127	0.553988	1	1	1	1	1	chr1	24556385	24571871	-	cyp4v8
XLOC_001128	0.619148	1	0.914458	1	1	1	chr1	24574514	24580330	-	tlr3
XLOC_001129	1	1	1	1	1	1	chr1	24690000	24691192	-	zgc:194355(2of2)
XLOC_001130	0.784794	1	1	0.725067	0.764813	0.968095	chr1	24691860	24693577	-	lrata
XLOC_001131	1	1	1	1	1	1	chr1	24714645	24716077	-	si:dkey-30k22.7
XLOC_001132	0.97344	1	1	0.431038	0.97544	0.491162	chr1	24790903	24805175	-	fam193a
XLOC_001133	1	1	1	0.891738	1	0.55069	chr1	24809422	24811429	-	unknown
XLOC_001134	0.676921	1	1	0.630536	0.859974	0.873225	chr1	24989385	25066502	-	5S_rRNA,cacna1hb
XLOC_001135	1	1	1	0.830339	0.599188	0.890598	chr1	25078696	25095076	-	zgc:77614
XLOC_001136	0.337405	1	0.338004	0.406902	0.97173	0.00644016	chr1	25099088	25108957	-	cacng3a
XLOC_001137	1	1	1	0.182844	0.803535	0.547248	chr1	25109485	25143592	-	prkcba
XLOC_001138	1	1	0.643518	0.872851	1	0.879505	chr1	25234942	25247498	-	chtf18
XLOC_001139	1	1	1	0.959656	0.588031	0.839944	chr1	25259537	25268603	-	si:dkeyp-9d4.4
XLOC_001140	1	1	1	1	1	1	chr1	25283194	25288215	-	grapb
XLOC_001141	0.64369	1	1	0.295065	0.891934	0.503226	chr1	25290438	25297967	-	brat1
XLOC_001142	1	1	1	0.885521	0.808151	0.906628	chr1	25329295	25329876	-	unknown
XLOC_001143	0.951881	1	1	0.747526	0.978274	0.846647	chr1	25329932	25363385	-	gna12a
XLOC_001144	0.252584	1	0.117841	0.106494	0.855711	0.0415663	chr1	25905487	25929902	-	radil
XLOC_001145	1	1	1	1	1	1	chr1	25930758	25930927	-	unknown
XLOC_001146	0.0539371	1	1	0.00356197	0.740312	1	chr1	25978365	25984481	-	arpc1b
XLOC_001147	0.894051	1	1	0.646429	0.913071	0.830339	chr1	25988662	25995621	-	arpc1a
XLOC_001148	1	1	1	1	1	1	chr1	26000668	26009051	-	abcg2b
XLOC_001149	1	1	1	0.932287	0.71615	0.531317	chr1	26076774	26214571	-	grin2ab
XLOC_001150	1	1	1	0.900695	0.726159	0.918929	chr1	26345363	26353858	-	smcr8b
XLOC_001151	1	1	1	0.835927	0.912831	0.939169	chr1	26358312	26368137	-	ptcd1
XLOC_001152	1	1	1	0.936229	0.970707	0.912863	chr1	26368704	26375951	-	fbxl18
XLOC_001153	0.0530939	1	0.643275	0.00356197	0.482225	0.257885	chr1	26379067	26382765	-	act,act1,act12,act3,act4,act7,act8,actb,actbl2,actg1-b,actg1p20,actg1p4,actl7a,actl9,actr1,actr1a,actrt1,actrt2,actrt3,arp1,arp2,loc100169280,loc100191561,loc100280540,loc100381643,loc100781831,loc100792119,loc100798523,loc100807341,loc101503086,loc101509901,loc101779009,loc102577777,loc103926846,loc105159390,mir3533,os01g0866100,os03g0836000,os05g0106600,os05g0438800,os10g0510000
XLOC_001154	1	1	1	0.710301	0.5077	0.888283	chr1	26387254	26398184	-	unknown
XLOC_001155	1	1	1	0.832297	0.879359	0.955969	chr1	26417161	26420632	-	pin1
XLOC_001156	1	1	1	1	1	1	chr1	26424344	26451833	-	VAV1
XLOC_001157	1	1	1	1	1	1	chr1	26475787	26501835	-	zgc:56292
XLOC_001158	0.948365	1	1	0.774162	0.94384	0.812226	chr1	26506821	26510382	-	MFAP4(1of5)
XLOC_001159	0.201893	1	1	0.0917434	0.209362	0.898878	chr1	26534555	26582134	-	olfm2b
XLOC_001160	0.32016	1	1	0.590234	1	0.868576	chr1	26589548	26624129	-	col5a3b
XLOC_001161	1	1	1	1	1	1	chr1	26662974	26667150	-	plk1
XLOC_001162	0.0858099	1	0.615469	0.0387508	0.60239	0.428488	chr1	26669043	26678498	-	si:ch211-160d14.1
XLOC_001163	1	1	0.952774	0.928166	1	0.856892	chr1	26819291	26825589	-	lfng,mfng
XLOC_001164	1	1	1	1	1	1	chr1	27048849	27049152	-	unknown
XLOC_001165	1	1	1	1	1	1	chr1	27049248	27051611	-	unknown
XLOC_001166	1	1	1	1	1	1	chr1	27052251	27054239	-	unknown
XLOC_001167	1	1	1	0.936806	0.896253	0.826581	chr1	27054476	27221674	-	elfn1b
XLOC_001168	1	1	1	1	1	1	chr1	27269463	27272549	-	unknown
XLOC_001169	1	1	1	0.98704	0.984885	0.99778	chr1	27277303	27277411	-	unknown
XLOC_001170	0.458089	1	1	0.332512	0.869468	0.671899	chr1	27319867	27321530	-	unknown
XLOC_001171	0.324379	1	0.780525	0.113164	0.860438	0.171596	chr1	27322059	27327716	-	loc427001
XLOC_001172	1	1	1	0.785935	0.982993	0.803034	chr1	27460563	27479983	-	EARS2,GGA2
XLOC_001173	1	1	1	0.941949	0.885419	0.821534	chr1	27634452	27645316	-	txndc11
XLOC_001174	1	1	1	0.992691	0.968228	0.964509	chr1	27645685	27658458	-	BFAR
XLOC_001175	1	1	1	0.540819	0.395939	0.934303	chr1	27847715	27849176	-	uncx4.1
XLOC_001176	1	1	1	1	1	1	chr1	27883210	27886580	-	unknown
XLOC_001177	1	1	1	0.930852	0.890993	0.92045	chr1	27931069	27931296	-	unknown
XLOC_001178	0.811463	1	1	0.579139	0.551233	0.981591	chr1	27932620	27951041	-	camsap3
XLOC_001179	1	1	1	1	1	1	chr1	27957875	27971410	-	LPAR2(2of2)
XLOC_001180	1	1	1	0.47085	0.873939	0.762405	chr1	27992818	28017653	-	BRD4(2of2)
XLOC_001181	1	1	1	0.966138	0.970125	0.944116	chr1	28022085	28033009	-	akap8l
XLOC_001182	1	1	0.464832	0.952411	0.125808	0.158201	chr1	28186681	28195173	-	dnaja3b
XLOC_001183	1	1	0.821067	1	0.589354	0.589354	chr1	28218409	28233301	-	pdgfaa
XLOC_001184	1	1	1	0.564806	0.859195	0.835639	chr1	28292313	28317189	-	pla2g6
XLOC_001185	1	1	1	0.867816	0.924818	0.95727	chr1	28420204	28474561	-	pvalb7
XLOC_001186	0.450918	1	0.828309	0.16005	0.928569	0.254377	chr1	28526998	28549499	-	si:ch211-79m20.1
XLOC_001187	1	1	1	0.939955	0.939251	0.87767	chr1	28608297	28611300	-	si:ch211-256m1.8
XLOC_001188	1	1	1	0.789156	0.961213	0.844646	chr1	28622557	28626565	-	atf4b1
XLOC_001189	1	1	1	1	1	1	chr1	28634003	28637772	-	unknown
XLOC_001190	1	1	1	0.769764	0.890779	0.917945	chr1	28660637	28667078	-	rps19bp1
XLOC_001191	1	1	1	0.913972	0.804214	0.907465	chr1	28781655	28843271	-	MGAT3
XLOC_001192	1	1	1	0.898447	0.937004	0.832513	chr1	28867802	28889294	-	tab1
XLOC_001193	0.792931	1	0.943355	0.46746	0.885419	0.734677	chr1	28890161	28927688	-	syngr1a
XLOC_001194	1	1	0.959469	0.86212	0.929141	0.86607	chr1	28946990	28947515	-	unknown
XLOC_001195	1	1	1	1	0.927806	0.855452	chr1	28948196	28949416	-	unknown
XLOC_001196	0.757141	1	1	0.538004	0.33399	0.916054	chr1	28949713	29058423	-	cacng2,cacng2b,cacng3,cacng4,cacng8
XLOC_001197	1	1	0.633002	1	0.745266	0.591125	chr1	29104028	29110556	-	SSTR3(2of2)
XLOC_001198	1	1	1	0.890598	0.855168	0.874846	chr1	29186828	29191031	-	unknown
XLOC_001199	1	1	1	1	1	1	chr1	29247060	29268501	-	fam83fb
XLOC_001200	0.120396	1	0.926554	0.00904872	0.339765	0.415676	chr1	29888600	29892175	-	rtn4rl2a
XLOC_001201	1	1	1	1	1	1	chr1	29924380	29931892	-	crybb1l2
XLOC_001202	1	1	1	0.772627	0.898878	0.776498	chr1	29942892	29943334	-	unknown
XLOC_001203	0.450894	1	0.409966	0.269929	1	0.430251	chr1	29943956	29967094	-	unc93b1
XLOC_001204	1	1	1	0.771403	0.735338	0.978266	chr1	29968221	29979030	-	timm10
XLOC_001205	1	1	1	1	1	1	chr1	30020465	30057228	-	ctnnd1
XLOC_001206	1	1	1	0.995406	0.989087	0.987684	chr1	30063412	30065790	-	unknown
XLOC_001207	1	1	1	0.825884	0.875283	0.909147	chr1	30068897	30071703	-	cep44
XLOC_001208	1	1	1	0.960062	0.898447	0.933792	chr1	30224540	30253624	-	galnt7
XLOC_001209	0.0057409	1	0.175446	0.00904872	0.789756	0.0534585	chr1	30288080	30310722	-	kdm2aa
XLOC_001210	0.952688	1	1	1	0.498563	0.882029	chr1	30313181	30320679	-	zgc:165520
XLOC_001211	1	1	1	1	1	1	chr1	30464805	30494393	-	c3-1
XLOC_001212	1	1	1	1	1	1	chr1	30513976	30524989	-	unknown
XLOC_001213	1	1	1	1	1	1	chr1	30525863	30533487	-	unknown
XLOC_001214	1	1	1	1	1	1	chr1	30622639	30729772	-	C3(2of3)
XLOC_001215	1	1	1	1	1	1	chr1	30845673	30847079	-	unknown
XLOC_001216	1	1	1	1	1	1	chr1	31000715	31001576	-	unknown
XLOC_001217	1	1	1	1	1	1	chr1	31017300	31021014	-	unknown
XLOC_001218	1	1	1	1	1	1	chr1	31023662	31025467	-	unknown
XLOC_001219	1	1	1	0.66838	0.998918	0.662099	chr1	31061968	31073081	-	r3hcc1l
XLOC_001220	1	1	1	0.932954	0.573224	0.693119	chr1	31092943	31096049	-	golga7ba
XLOC_001221	0.903409	1	1	0.745266	0.9636	0.810614	chr1	31104263	31113374	-	zfyve27
XLOC_001222	1	1	0.468925	0.648031	0.675916	0.145895	chr1	31125038	31131485	-	pi4k2a
XLOC_001223	1	1	1	0.7746	0.982435	0.770726	chr1	31145557	31145803	-	unknown
XLOC_001224	1	1	1	0.875283	0.920756	0.78069	chr1	31147646	31155964	-	knop1
XLOC_001225	0.00809944	1	0.877839	0.00356197	0.0917434	0.330487	chr1	31160910	31171003	-	gprc5bb
XLOC_001226	1	1	1	1	1	1	chr1	31169212	31170703	-	unknown
XLOC_001227	1	1	1	1	1	1	chr1	31180352	31185609	-	si:ch211-202h22.7
XLOC_001228	1	1	1	0.978495	0.876539	0.897131	chr1	31263310	31288499	-	tsc2
XLOC_001229	1	1	1	0.76344	0.984347	0.742802	chr1	31315360	31330844	-	TNPO2(2of2)
XLOC_001230	0.659648	1	0.738451	0.677054	0.987297	0.642922	chr1	31359572	31365371	-	RLN3A
XLOC_001231	0.215459	1	1	0.124509	0.700378	0.569623	chr1	31379346	31387017	-	dcaf15
XLOC_001232	1	1	0.320578	0.997296	0.198977	0.196218	chr1	31390410	31399176	-	khsrp
XLOC_001233	1	1	1	0.880757	0.983843	0.890459	chr1	31401006	31407970	-	unknown
XLOC_001234	1	1	1	0.929982	0.932102	0.873758	chr1	31408465	31409546	-	unknown
XLOC_001235	1	1	1	0.988811	0.971783	0.978274	chr1	31418056	31418923	-	zgc:136864
XLOC_001236	1	1	1	0.971294	0.883021	0.907465	chr1	31424006	31435166	-	mri1
XLOC_001237	1	1	1	0.651643	0.743436	0.966013	chr1	31435473	31462983	-	CC2D1A
XLOC_001238	1	1	1	1	1	1	chr1	31476563	31477175	-	nanos3
XLOC_001239	1	1	1	1	1	1	chr1	31516728	31516821	-	unknown
XLOC_001240	1	1	1	1	1	1	chr1	31520519	31521531	-	unknown
XLOC_001241	1	1	1	1	1	1	chr1	31521577	31530510	-	unknown
XLOC_001242	1	1	1	0.895076	0.974131	0.872398	chr1	31531202	31533375	-	gng5
XLOC_001243	1	1	1	0.876291	0.962655	0.907465	chr1	31533849	31546644	-	slc26a11
XLOC_001244	1	1	1	0.817519	0.978678	0.845974	chr1	31556128	31583275	-	gnav1
XLOC_001245	1	1	0.673298	0.742802	0.549447	0.108533	chr1	31584600	31590623	-	pcyt2(2of2)
XLOC_001246	0.834386	1	1	0.522712	0.601382	0.960186	chr1	31592559	31596136	-	sirt7
XLOC_001247	1	1	1	0.911813	0.855218	0.929984	chr1	31596234	31603204	-	unknown
XLOC_001248	1	1	1	0.936279	0.899122	0.843912	chr1	31604641	31606943	-	unknown
XLOC_001249	1	1	0.720811	1	1	1	chr1	31608250	31609700	-	unknown
XLOC_001250	1	1	1	1	1	1	chr1	31609913	31610262	-	unknown
XLOC_001251	0.457035	1	1	0.071641	0.393813	0.739095	chr1	31611971	31629520	-	MAFG(2of2)
XLOC_001252	1	1	1	1	1	1	chr1	31617112	31621319	-	unknown
XLOC_001253	1	1	1	0.886709	0.909305	0.973329	chr1	31622388	31622804	-	unknown
XLOC_001254	0.344471	1	1	0.772627	1	0.899458	chr1	31623310	31624130	-	unknown
XLOC_001255	1	1	1	1	1	1	chr1	31624398	31625077	-	unknown
XLOC_001256	1	1	1	1	1	1	chr1	31625789	31626249	-	unknown
XLOC_001257	1	1	1	1	1	1	chr1	31627392	31628271	-	unknown
XLOC_001258	0.490123	1	0.681567	0.256555	0.971951	0.228364	chr1	31644578	31651584	-	pycr1b
XLOC_001259	1	1	1	1	1	1	chr1	31659984	31661810	-	MYADML2(2of2)
XLOC_001260	1	1	1	0.98675	0.867667	0.873758	chr1	31668593	31678282	-	aspscr1
XLOC_001261	1	1	1	1	1	1	chr1	31681511	31698982	-	TMC6(2of2)
XLOC_001262	1	1	1	0.889505	0.932287	0.932248	chr1	31760573	31763425	-	tk1
XLOC_001263	1	1	1	0.872994	0.889405	0.672238	chr1	31779097	31787547	-	si:dkey-93h22.6
XLOC_001264	1	1	1	0.964667	0.472922	0.532646	chr1	31788666	31792173	-	PPRC1(2of2)
XLOC_001265	1	1	1	0.89533	0.970125	0.913311	chr1	31793498	31832056	-	unknown
XLOC_001266	1	1	1	0.989856	0.898405	0.901885	chr1	31841531	31841719	-	unknown
XLOC_001267	1	1	1	0.947437	0.869389	0.916833	chr1	31841835	31842176	-	unknown
XLOC_001268	1	1	1	0.972692	0.748064	0.793482	chr1	31845552	31849827	-	tk2
XLOC_001269	1	1	1	0.741436	0.569411	0.929875	chr1	31895188	31913145	-	jupa
XLOC_001270	1	1	1	0.829216	0.843119	0.913493	chr1	31955863	31956410	-	unknown
XLOC_001271	1	1	1	1	1	1	chr1	31984377	31984791	-	unknown
XLOC_001272	1	1	1	1	1	1	chr1	31997201	32000274	-	zgc:171226
XLOC_001273	1	1	1	1	1	1	chr1	32017256	32017763	-	unknown
XLOC_001274	0.938578	1	1	0.663311	0.898878	0.857956	chr1	32029945	32042532	-	smap1
XLOC_001275	1	1	1	0.976876	0.922245	0.94364	chr1	32046695	32052563	-	cenpk
XLOC_001276	1	1	1	1	1	1	chr1	32059129	32060454	-	lbx1a
XLOC_001277	1	1	1	0.747904	0.742156	0.999073	chr1	32120995	32123716	-	slc2a15b
XLOC_001278	1	1	1	0.939508	0.976719	0.916594	chr1	32124068	32127126	-	slc2a15b
XLOC_001279	1	1	1	1	1	1	chr1	32163824	32164740	-	fgf8b
XLOC_001280	1	1	1	0.794237	0.951338	0.849596	chr1	32166811	32167911	-	dpcd
XLOC_001281	1	1	1	0.932248	0.951912	0.929143	chr1	32310991	32311077	-	unknown
XLOC_001282	0.203297	1	0.989239	0.0158954	0.443317	0.462159	chr1	32351621	32354979	-	inab
XLOC_001283	0.439162	1	0.978341	0.388739	0.849579	0.684937	chr1	32394441	32397909	-	taf5
XLOC_001284	1	1	1	0.956912	0.961308	0.991738	chr1	32415557	32415710	-	unknown
XLOC_001285	1	1	1	0.967007	0.966307	0.937868	chr1	32416358	32416453	-	unknown
XLOC_001286	0.940902	1	1	0.802673	0.964148	0.855825	chr1	32416776	32424875	-	rn122
XLOC_001287	1	1	1	1	0.629432	0.623886	chr1	32422268	32422495	-	unknown
XLOC_001288	1	1	1	1	1	1	chr1	32432099	32437297	-	si:dkeyp-80c12.5
XLOC_001289	1	1	1	0.807855	0.908842	0.913711	chr1	32468757	32470127	-	wfikkn1
XLOC_001290	0.986882	1	1	0.686554	0.954228	0.774121	chr1	32470215	32475295	-	zgc:56719
XLOC_001291	1	1	1	0.965969	0.645451	0.582842	chr1	32475380	32495915	-	ccdc88aa
XLOC_001292	1	1	1	0.887795	0.802136	0.569123	chr1	32498758	32522375	-	si:ch211-194e18.2
XLOC_001293	1	1	1	0.883021	0.964148	0.916085	chr1	32526646	32527415	-	unknown
XLOC_001294	1	1	1	0.85888	0.993033	0.864852	chr1	32527762	32528633	-	unknown
XLOC_001295	1	1	0.954316	0.659192	0.927337	0.510131	chr1	32531704	32552077	-	cep170b
XLOC_001296	1	1	1	1	1	1	chr1	32632973	32636778	-	unknown
XLOC_001297	1	1	1	0.878996	1	0.889405	chr1	32749372	32750385	-	unknown
XLOC_001298	1	1	1	1	1	1	chr1	32751413	32752393	-	unknown
XLOC_001299	1	1	1	1	1	1	chr1	32752587	32752870	-	unknown
XLOC_001300	1	1	1	0.515613	0.968549	1	chr1	32753081	32753434	-	unknown
XLOC_001301	1	1	1	1	1	1	chr1	32753835	32766859	-	unknown
XLOC_001302	0.614039	1	0.425365	0.23825	0.958315	0.190169	chr1	32868738	32905192	-	ccdc85al
XLOC_001303	1	1	1	1	1	1	chr1	32872672	32873157	-	unknown
XLOC_001304	1	1	1	1	1	1	chr1	32874530	32874839	-	unknown
XLOC_001305	1	1	1	0.958146	0.863483	1	chr1	32875765	32877599	-	unknown
XLOC_001306	1	1	1	1	1	1	chr1	32877718	32878729	-	unknown
XLOC_001307	1	1	1	1	1	1	chr1	32878869	32879539	-	unknown
XLOC_001308	1	1	1	1	1	1	chr1	32939445	32945697	-	si:dkey-202l16.5
XLOC_001309	1	1	1	0.768507	0.867816	0.932539	chr1	33255358	33261801	-	rps15a
XLOC_001310	1	1	1	1	1	1	chr1	33264597	33272168	-	notum2
XLOC_001311	1	1	1	0.870428	0.873497	0.959929	chr1	33281306	33281780	-	unknown
XLOC_001312	1	1	1	0.914606	0.971205	0.941764	chr1	33285134	33292394	-	coq7
XLOC_001313	1	1	1	0.957285	0.901885	0.86411	chr1	33397059	33402361	-	NDE1(2of2)
XLOC_001314	0.103509	1	0.428186	0.0371258	0.904251	0.0574347	chr1	33403202	33407773	-	panx1b
XLOC_001315	1	1	0.875011	0.898447	0.826287	0.651046	chr1	33438831	33449175	-	zgc:114175
XLOC_001316	0.931311	1	0.313859	0.797729	0.652111	0.256555	chr1	33452472	33455887	-	mp17l
XLOC_001317	0.786336	1	1	0.574384	0.729282	0.926035	chr1	33456930	33465871	-	ntan1
XLOC_001318	0.780093	1	0.887331	0.507359	0.992647	0.498072	chr1	33480359	33484453	-	gga1
XLOC_001319	1	1	1	1	1	1	chr1	33482512	33482780	-	unknown
XLOC_001320	1	1	1	0.964406	0.931193	0.962512	chr1	33484710	33485275	-	unknown
XLOC_001321	1	1	1	0.98078	0.7883	0.729224	chr1	33518050	33519169	-	unknown
XLOC_001322	1	1	1	0.843612	0.908321	0.972544	chr1	33549195	33590429	-	smurf2(1of2)
XLOC_001323	0.827092	1	0.582069	0.392308	0.774162	0.116078	chr1	33593143	33598759	-	KPNA2(1of2)
XLOC_001324	0.382317	1	0.844376	0.436673	0.783848	0.885527	chr1	33606378	33613106	-	unknown
XLOC_001325	1	1	1	0.694232	0.944924	0.579831	chr1	33659277	33673594	-	nol11
XLOC_001326	1	1	1	1	1	1	chr1	33681132	33689072	-	APOH(1of2)
XLOC_001327	1	1	1	1	1	1	chr1	33693931	33699641	-	APOH(2of2)
XLOC_001328	1	1	1	0.918178	0.990404	0.92691	chr1	33953623	33953724	-	unknown
XLOC_001329	1	1	1	0.826581	0.944677	0.902129	chr1	33953779	33954015	-	unknown
XLOC_001330	1	1	1	0.901533	0.986481	0.915216	chr1	33955443	33961577	-	helz(1of2)
XLOC_001331	0.828343	1	0.638067	0.50428	0.65911	0.19169	chr1	33965736	34025577	-	helz(2of2)
XLOC_001332	0.523837	1	1	0.311538	0.806568	0.729282	chr1	34026285	34049063	-	psmd12
XLOC_001333	1	1	1	1	1	1	chr1	34174672	34177196	-	TRIM29(36of44)
XLOC_001334	0.391985	1	1	0.168363	0.672875	0.739095	chr1	34370810	34462366	-	TUSC3
XLOC_001335	1	1	1	1	1	1	chr1	34847241	34849062	-	unknown
XLOC_001336	0.595509	1	1	0.375656	0.831221	0.793293	chr1	35156849	35157172	-	unknown
XLOC_001337	0.242619	1	0.971181	0.0521572	0.588508	0.34168	chr1	35157708	35162230	-	unknown
XLOC_001338	1	1	1	1	1	1	chr1	35168632	35175632	-	unknown
XLOC_001339	1	1	1	1	1	1	chr1	35258524	35469179	-	unknown
XLOC_001340	1	1	0.973487	0.834786	1	0.314111	chr1	35574731	35599694	-	cabp2a
XLOC_001341	1	1	1	1	1	1	chr1	35620139	35621399	-	PTGDR2
XLOC_001342	0.977242	1	0.97736	0.738732	1	0.6905	chr1	35668520	35669860	-	unknown
XLOC_001343	1	1	1	0.949891	0.751203	0.800624	chr1	35670100	35686004	-	unknown
XLOC_001344	0.876061	1	0.934388	0.400895	0.973128	0.35423	chr1	36520095	36543083	-	PCDHAC2
XLOC_001345	1	1	1	1	1	1	chr1	36787452	36787679	-	unknown
XLOC_001346	1	1	1	1	1	1	chr1	36993821	36994118	-	unknown
XLOC_001347	0.913919	1	1	0.707702	0.948416	0.731245	chr1	37172341	37176596	-	zgc:77739
XLOC_001348	1	1	1	1	1	1	chr1	37245268	37246299	-	unknown
XLOC_001349	1	1	1	0.767091	0.780475	0.944874	chr1	37248198	37289448	-	si:ch73-380n15.2
XLOC_001350	0.992348	1	0.582728	0.57525	0.558721	0.213619	chr1	37301720	37322457	-	chrnb3a
XLOC_001351	1	1	1	1	1	1	chr1	37340509	37340884	-	unknown
XLOC_001352	1	1	1	1	1	1	chr1	37363635	37368027	-	unknown
XLOC_001353	0.973059	1	1	0.592156	0.761028	0.907054	chr1	37368456	37401374	-	chrna6(2of2)
XLOC_001354	0.219664	1	1	0.169895	0.202985	0.981246	chr1	37413342	37428450	-	chrnb2a
XLOC_001355	1	1	0.134867	0.16077	0.796233	0.752257	chr1	37654421	37675753	-	si:dkey-20n3.1
XLOC_001356	1	1	1	0.795747	0.909038	1	chr1	37701394	37702313	-	unknown
XLOC_001357	0.780093	1	1	0.846034	0.909038	0.935222	chr1	37720777	37738096	-	gpr78
XLOC_001358	1	1	1	1	1	1	chr1	37723001	37723288	-	unknown
XLOC_001359	1	1	1	1	1	1	chr1	37723572	37724794	-	unknown
XLOC_001360	1	1	1	1	1	1	chr1	37727079	37727842	-	unknown
XLOC_001361	1	1	1	1	1	1	chr1	37730902	37731393	-	unknown
XLOC_001362	0.617355	1	1	0.88914	0.81733	1	chr1	37735353	37735693	-	unknown
XLOC_001363	1	1	1	1	1	1	chr1	37841107	37842102	-	hmx4
XLOC_001364	1	1	1	1	1	1	chr1	37918771	37919252	-	unknown
XLOC_001365	1	1	1	0.841717	0.908842	0.695215	chr1	37920763	37921673	-	unknown
XLOC_001366	1	1	1	0.883324	0.89655	0.853826	chr1	37922022	37922353	-	unknown
XLOC_001367	1	1	1	0.852077	0.937529	0.739488	chr1	37924721	37925096	-	unknown
XLOC_001368	0.974886	1	1	0.398291	0.969909	0.490857	chr1	37930365	37931910	-	adra2c
XLOC_001369	1	1	1	1	1	1	chr1	38072823	38073610	-	unknown
XLOC_001370	1	1	1	0.957744	0.953263	0.992786	chr1	38105339	38105943	-	unknown
XLOC_001371	1	1	1	0.956805	0.91432	0.959213	chr1	38106723	38130994	-	unknown
XLOC_001372	1	1	1	1	1	1	chr1	38110194	38111093	-	unknown
XLOC_001373	1	1	1	0.816616	0.864852	0.909822	chr1	38162580	38163009	-	unknown
XLOC_001374	1	1	1	0.913356	0.845949	0.932491	chr1	38163895	38164754	-	unknown
XLOC_001375	1	1	1	0.469618	0.839363	1	chr1	38165012	38165308	-	unknown
XLOC_001376	1	1	1	1	1	1	chr1	38166269	38167855	-	unknown
XLOC_001377	1	1	1	0.746058	0.83759	0.946347	chr1	38168679	38249490	-	rgs12b
XLOC_001378	0.0328165	1	0.0836587	0.762472	0.905964	0.756391	chr1	38255263	38257611	-	ptger1a
XLOC_001379	1	1	1	0.900208	0.844181	0.947981	chr1	38284297	38297046	-	si:dkey-217d24.6
XLOC_001380	1	1	1	1	1	1	chr1	38295006	38295660	-	unknown
XLOC_001381	1	1	1	0.884226	0.951338	0.93022	chr1	38310223	38312808	-	junba
XLOC_001382	1	1	0.755704	0.808232	0.750388	0.620877	chr1	38374477	38374914	-	unknown
XLOC_001383	1	1	1	0.235254	0.910475	0.571493	chr1	38375873	38381870	-	si:ch73-387g8.1
XLOC_001384	0.616462	1	1	0.358658	0.761283	0.82017	chr1	38390886	38398789	-	asna1
XLOC_001385	0.496849	1	1	0.325837	0.0594982	0.74051	chr1	38401235	38412454	-	TOM1(1of2)
XLOC_001386	0.613257	1	0.734206	0.590832	1	0.875988	chr1	38421009	38421774	-	unknown
XLOC_001387	1	1	1	1	1	1	chr1	38616729	38619005	-	unknown
XLOC_001388	1	1	1	1	1	1	chr1	38619068	38619805	-	unknown
XLOC_001389	1	1	0.677827	0.81755	1	0.00356197	chr1	38619857	38620967	-	unknown
XLOC_001390	1	1	1	1	1	1	chr1	38621110	38622385	-	unknown
XLOC_001391	1	1	1	1	1	1	chr1	38622459	38622870	-	unknown
XLOC_001392	0.0314747	1	0.248847	0.708154	0.851388	0.0548245	chr1	38625872	38627315	-	acp5a
XLOC_001393	0.987087	1	1	0.584052	0.927599	0.74393	chr1	38629800	38647182	-	ilf3a
XLOC_001394	1	1	1	0.881136	0.791023	0.93858	chr1	38696846	38704903	-	nfil3-5
XLOC_001395	0.91774	1	0.853567	0.551035	0.896291	0.315606	chr1	38740692	38742014	-	unknown
XLOC_001396	0.282261	1	0.195825	0.0237379	0.809935	0.00356197	chr1	38742130	38762611	-	prkacab
XLOC_001397	1	1	1	0.933443	0.743843	0.85888	chr1	38769394	38772525	-	ASF1B(2of2)
XLOC_001398	0.609625	1	0.964009	0.420673	0.91538	0.629253	chr1	38824733	38839344	-	tecrb
XLOC_001399	1	1	0.897001	0.526109	0.909305	0.262963	chr1	38907199	38912704	-	tmed1b
XLOC_001400	0.227031	1	0.428186	0.00356197	0.919149	0.00356197	chr1	38929789	38933305	-	unknown
XLOC_001401	1	1	1	1	0.601542	0.884266	chr1	38952972	38953685	-	unknown
XLOC_001402	1	1	1	0.992188	0.857324	0.865054	chr1	38954184	38955044	-	unknown
XLOC_001403	1	1	1	0.949184	0.880757	0.814291	chr1	38955267	38969917	-	unknown
XLOC_001404	1	1	1	0.608696	0.902451	1	chr1	38966113	38966345	-	unknown
XLOC_001405	1	1	1	0.913972	0.872398	0.874224	chr1	38971212	38971263	-	unknown
XLOC_001406	1	1	1	0.992003	0.715665	0.751217	chr1	39008609	39029330	-	COLGALT1(2of3)
XLOC_001407	0.610959	1	1	1	1	1	chr1	39033491	39042305	-	slc27a1b
XLOC_001408	1	1	1	0.881976	0.808232	0.7746	chr1	39043958	39069611	-	si:ch73-221f6.7
XLOC_001409	1	1	0.713422	1	0.752949	0.756391	chr1	39083909	39085109	-	sid4
XLOC_001410	0.76762	1	0.878854	1	1	1	chr1	39098570	39100283	-	unknown
XLOC_001411	0.553167	1	0.920153	0.152664	0.903782	0.283088	chr1	39276364	39281488	-	f195a,loc100145223,si:dkey-44g23.5
XLOC_001412	1	1	1	0.817519	0.8898	0.943425	chr1	39285051	39291277	-	gde1
XLOC_001413	0.937083	1	1	0.743982	0.983449	0.765499	chr1	39295248	39305097	-	hmox2a
XLOC_001414	1	1	1	0.873978	0.915999	0.933511	chr1	39344107	39356207	-	SDF1A
XLOC_001415	1	1	1	0.993149	0.902705	0.906216	chr1	39415079	39415176	-	unknown
XLOC_001416	1	1	1	1	1	1	chr1	39470290	39470674	-	unknown
XLOC_001417	1	1	1	1	1	1	chr1	39472188	39472672	-	unknown
XLOC_001418	1	1	1	0.927621	0.879259	0.786896	chr1	39476817	39478786	-	unknown
XLOC_001419	1	1	1	0.929875	0.786455	0.637964	chr1	39480455	39491696	-	xpnpep1
XLOC_001420	0.897482	1	0.874945	0.208971	1	0.0534585	chr1	39495295	39515938	-	unknown
XLOC_001421	1	1	1	1	1	1	chr1	39516461	39517310	-	unknown
XLOC_001422	1	1	1	0.929455	0.968898	0.930974	chr1	39603706	39604061	-	unknown
XLOC_001423	1	1	1	0.867816	0.975858	0.888716	chr1	39906590	39909910	-	unknown
XLOC_001424	1	1	1	0.584729	0.844841	0.872633	chr10	199072	452556	+	sc:d0348
XLOC_001425	1	1	1	1	1	1	chr10	347078	347362	+	unknown
XLOC_001426	1	1	0.954176	0.929615	0.652668	0.702384	chr10	351944	352207	+	unknown
XLOC_001427	1	1	1	0.648503	0.835148	1	chr10	384930	385149	+	unknown
XLOC_001428	0.778438	1	0.644568	0.77309	0.973062	0.799999	chr10	386300	386575	+	unknown
XLOC_001429	0.858332	1	0.878842	0.909878	0.920144	0.88487	chr10	389782	390122	+	unknown
XLOC_001430	1	1	1	1	1	1	chr10	813494	814070	+	HNRNPA0(1of5)
XLOC_001431	1	1	1	0.926921	0.94411	0.877314	chr10	833727	842113	+	cxcl14
XLOC_001432	0.489099	1	1	0.134322	0.769955	0.592658	chr10	845864	904608	+	fam13b
XLOC_001433	0.895168	1	1	0.52708	0.593254	0.942107	chr10	991394	1019809	+	zgc:136929
XLOC_001434	1	1	1	0.947284	0.909633	0.833418	chr10	1061031	1073066	+	spon2b
XLOC_001435	1	1	1	1	1	1	chr10	1077528	1080271	+	tmed11,tmed11p,tmed9
XLOC_001436	1	1	1	0.906918	0.900771	1	chr10	1081472	1084050	+	RNF212(1of2)
XLOC_001437	1	1	1	0.91499	0.996815	0.913586	chr10	1084852	1088926	+	unknown
XLOC_001438	0.984114	1	1	0.221022	0.908505	0.107449	chr10	1271044	1589928	+	slit3
XLOC_001439	1	1	1	0.727727	1	0.723214	chr10	1526117	1526198	+	ola-mir-218a-2
XLOC_001440	1	1	1	1	1	1	chr10	1701132	1702820	+	nitr20
XLOC_001441	1	1	1	1	1	1	chr10	1715480	1720430	+	nitr13(5of10)
XLOC_001442	1	1	1	1	1	1	chr10	1731768	1737944	+	nitr22
XLOC_001443	1	1	1	1	1	1	chr10	1768565	1770350	+	nitr13(8of10)
XLOC_001444	1	1	1	1	1	1	chr10	1912791	1913367	+	HNRNPA0(3of5)
XLOC_001445	1	1	1	1	1	1	chr10	1925860	1949737	+	itga6l
XLOC_001446	1	1	1	1	1	1	chr10	1974295	1984170	+	STAG3
XLOC_001447	1	1	1	1	0.840435	0.846034	chr10	1990170	1995116	+	unknown
XLOC_001448	0.798888	1	0.471245	0.386815	0.885419	0.181378	chr10	1995612	2002735	+	mcm7
XLOC_001449	1	1	1	1	1	1	chr10	2001168	2001268	+	unknown
XLOC_001450	1	1	1	1	1	1	chr10	2001494	2001565	+	ola-mir-19d
XLOC_001451	1	1	1	1	1	1	chr10	2001658	2001740	+	unknown
XLOC_001452	1	1	1	1	1	1	chr10	2004230	2006697	+	and3,and4
XLOC_001453	0.6741	1	1	0.434842	0.852995	0.721468	chr10	2014863	2017837	+	FBXL12
XLOC_001454	1	1	1	0.989336	0.370641	0.649786	chr10	2018442	2023554	+	aurkb
XLOC_001455	0.202128	1	1	0.156926	0.625053	0.672338	chr10	2024446	2037076	+	BOD1L1
XLOC_001456	1	1	1	1	1	1	chr10	2047825	2049095	+	nkx3.2
XLOC_001457	1	1	1	0.962512	0.958739	0.999791	chr10	2052905	2093630	+	RAB28
XLOC_001458	0.000621464	1	0.318799	0.00356197	0.259767	0.0137676	chr10	2436260	2440282	+	unknown
XLOC_001459	1	1	1	1	1	1	chr10	2440463	2440681	+	unknown
XLOC_001460	1	1	1	0.847588	0.835204	0.993222	chr10	2523739	2534702	+	gsr
XLOC_001461	1	1	1	0.925581	0.95012	0.876291	chr10	2536805	2550472	+	slc30a9
XLOC_001462	1	1	1	1	1	1	chr10	2552798	2552882	+	ola-mir-103-1
XLOC_001463	1	1	1	0.822884	0.977836	0.79082	chr10	2574583	2669486	+	atp8a1,cele_y49e10.11,cg42321,f28b23.19;,t5m7.10
XLOC_001464	0.962316	1	1	0.809253	0.537002	0.874946	chr10	2689951	2696454	+	unknown
XLOC_001465	1	1	1	0.820839	0.927337	0.908088	chr10	2705999	2709128	+	unknown
XLOC_001466	1	1	1	0.77309	0.927099	0.603324	chr10	2710480	2716104	+	bend4
XLOC_001467	1	1	1	0.844298	0.921966	0.733845	chr10	2718078	2731582	+	RAB11FIP5(1of2)
XLOC_001468	1	1	1	0.657042	0.873197	0.872851	chr10	2734476	2747999	+	sfxn5b
XLOC_001469	1	1	0.689413	0.769108	0.553165	0.153145	chr10	2748728	2757760	+	smyd5
XLOC_001470	0.982428	1	1	0.601542	0.948509	1	chr10	2802468	2802774	+	unknown
XLOC_001471	0.73566	1	1	0.266375	0.882104	0.656083	chr10	2869149	2886337	+	gfra4
XLOC_001472	1	1	1	1	1	1	chr10	2910186	2935731	+	SLC4A11(1of2)
XLOC_001473	0.503548	1	0.990225	0.276946	0.873197	0.566334	chr10	3359280	3592746	+	ENOX2
XLOC_001474	1	1	1	1	1	1	chr10	3620728	3652971	+	abcc5
XLOC_001475	1	1	1	0.971922	0.73629	0.796317	chr10	3658169	3691299	+	med12(1of2),med12(2of2)
XLOC_001476	1	1	1	1	1	1	chr10	3703192	3707820	+	zgc:101583
XLOC_001477	1	1	1	0.78186	0.872398	0.939315	chr10	3723390	3726000	+	rpl36a
XLOC_001478	1	1	1	0.884683	1	0.886709	chr10	3940832	3941117	+	unknown
XLOC_001479	0.818689	1	0.295399	0.451685	0.946917	0.586321	chr10	3955635	4395042	+	diap1,diap2,diap3,diaph1,diaph2,diaph3
XLOC_001480	0.949538	1	0.954161	0.560351	0.953859	0.525067	chr10	4395103	4395902	+	unknown
XLOC_001481	1	1	1	0.732417	0.963671	0.717504	chr10	4396237	4397154	+	unknown
XLOC_001482	1	1	1	1	1	1	chr10	4829940	4834809	+	v2rh32,v2rh7,vn2r563
XLOC_001483	0.894238	1	1	0.868313	1	0.560229	chr10	5335837	5432848	+	tnmd
XLOC_001484	0.41972	1	0.438081	0.576263	0.959381	0.601484	chr10	5481829	5484669	+	ube2a
XLOC_001485	0.858133	1	1	0.829732	0.9799	0.846013	chr10	5507083	5509650	+	pttg1
XLOC_001486	0.874948	1	1	0.629974	0.941005	0.771645	chr10	5522686	5524338	+	ndufa1
XLOC_001487	1	1	1	1	1	1	chr10	5536536	5541419	+	zbtb33
XLOC_001488	1	1	1	1	1	1	chr10	5558941	5564045	+	atp1b4
XLOC_001489	0.357769	1	0.84245	0.221987	0.856639	0.557119	chr10	5593602	5596268	+	mcts1
XLOC_001490	1	1	0.833	1	0.575084	0.865469	chr10	5622575	5631456	+	unknown
XLOC_001491	1	1	1	0.838622	0.876309	0.945002	chr10	5631838	5638444	+	unknown
XLOC_001492	1	1	1	1	1	1	chr10	5634942	5635284	+	unknown
XLOC_001493	1	1	1	0.975419	0.79269	0.826026	chr10	5638678	5653469	+	ocrl
XLOC_001494	1	1	1	0.907527	0.845657	0.944815	chr10	5653674	5669288	+	unknown
XLOC_001495	0.500031	1	0.896117	0.00356197	0.803654	1	chr10	5791387	5805968	+	xpnpep2
XLOC_001496	0.0360632	1	0.558677	0.00356197	0.083342	0.0584939	chr10	5813111	5820231	+	SASH3
XLOC_001497	1	1	1	0.970125	0.968917	0.951338	chr10	5852741	5853115	+	unknown
XLOC_001498	0.817095	1	1	0.529373	0.748166	0.889843	chr10	5854334	5860976	+	zgc:153361
XLOC_001499	0.860338	1	1	0.921716	0.964509	0.948619	chr10	5863169	5874646	+	sytl4
XLOC_001500	0.76339	1	1	0.601382	0.829618	0.89027	chr10	5887031	5898317	+	tspan7
XLOC_001501	0.633127	1	1	0.475603	0.574679	0.969001	chr10	5899913	5901271	+	mid1ip1l
XLOC_001502	1	1	0.9612	0.875988	0.893438	0.695563	chr10	5972545	5983117	+	cstf2
XLOC_001503	0.277003	1	0.295399	0.00356197	0.995406	0.00356197	chr10	6008865	6012156	+	arl13a
XLOC_001504	0.405016	1	1	0.260279	0.653012	0.826696	chr10	6013438	6016273	+	tmem35
XLOC_001505	1	1	1	1	0.849596	0.860438	chr10	6016705	6031549	+	cenpi
XLOC_001506	0.860462	1	1	0.298017	0.860438	0.63913	chr10	6151011	6293456	+	drp2
XLOC_001507	1	1	1	1	1	1	chr10	6171666	6171791	+	5S_rRNA
XLOC_001508	0.520065	1	0.541659	0.117913	0.954618	0.0842268	chr10	6316169	6332738	+	slc9a6a
XLOC_001509	1	1	1	0.938442	0.909656	0.983528	chr10	6334366	6347258	+	fhl1a
XLOC_001510	0.904447	1	1	0.608471	0.872151	0.866517	chr10	6364518	6367109	+	zgc:194221
XLOC_001511	1	1	1	0.932287	0.865983	0.756688	chr10	6390898	6437686	+	atp11c
XLOC_001512	1	1	1	0.818511	1	0.827485	chr10	6438481	6443376	+	unknown
XLOC_001513	0.637195	1	1	0.215192	0.923073	0.377587	chr10	6446090	6463549	+	mcf2a
XLOC_001514	1	1	1	0.918156	0.951338	0.959122	chr10	6475325	6576188	+	fgf13b
XLOC_001515	0.709493	1	0.844376	0.318398	0.981353	0.576252	chr10	6684287	6718813	+	unknown
XLOC_001516	1	1	1	1	1	1	chr10	6694680	6695233	+	unknown
XLOC_001517	1	1	1	1	1	1	chr10	6696410	6697056	+	unknown
XLOC_001518	1	1	1	1	1	1	chr10	6698492	6699787	+	unknown
XLOC_001519	0.000315823	1	0.000202455	0.00356197	0.855825	0.00356197	chr10	6742709	6749057	+	zic3
XLOC_001520	1	1	1	0.98026	0.897117	0.905427	chr10	6810644	6814078	+	GPR101
XLOC_001521	1	1	1	0.817704	0.976161	0.847875	chr10	6833327	6840930	+	rbmx
XLOC_001522	1	1	1	0.852554	0.983528	0.839918	chr10	6841333	6872196	+	arhgef6
XLOC_001523	0.659648	1	1	0.268822	0.625941	0.819713	chr10	6923117	6951377	+	unknown
XLOC_001524	1	1	1	1	1	1	chr10	7067912	7071441	+	ARR3(1of2)
XLOC_001525	0.32016	1	0.97339	0.120964	0.574679	0.748434	chr10	7079532	7090716	+	zgc:63637
XLOC_001526	1	1	1	1	1	1	chr10	7091813	7095758	+	stard10
XLOC_001527	1	1	0.349651	1	0.82562	0.326165	chr10	7109190	7121485	+	si:dkey-31j3.9
XLOC_001528	0.692699	1	0.304988	0.309923	0.751217	0.0340034	chr10	7123818	7210158	+	dlg3
XLOC_001529	1	1	1	1	1	1	chr10	7143935	7144194	+	unknown
XLOC_001530	1	1	0.988428	1	1	1	chr10	7237805	7278318	+	kdrl
XLOC_001531	1	1	1	1	1	1	chr10	7284765	7287851	+	cdx4
XLOC_001532	1	1	0.954316	0.871308	0.343329	0.694232	chr10	7288647	7294070	+	chic1
XLOC_001533	1	1	1	0.907491	0.941615	0.834866	chr10	7331977	7337982	+	slc25a43
XLOC_001534	1	1	1	0.888283	0.888283	0.721369	chr10	7339513	7341660	+	SLC25A5(1of2)
XLOC_001535	1	1	1	1	1	1	chr10	7351557	7358100	+	unknown
XLOC_001536	1	1	1	1	1	1	chr10	7358185	7360997	+	unknown
XLOC_001537	1	1	1	1	1	1	chr10	7362376	7365894	+	unknown
XLOC_001538	1	1	1	0.673577	0.941393	0.787211	chr10	7368117	7431894	+	mrpl11
XLOC_001539	1	1	1	1	1	1	chr10	7470173	7470885	+	efemp2b
XLOC_001540	1	1	1	0.731245	0.719262	0.98983	chr10	7489548	7490136	+	ccdc85b
XLOC_001541	0.40183	1	0.76151	0.445783	0.888716	0.694091	chr10	7498041	7504959	+	yif1a
XLOC_001542	1	1	1	0.924743	0.906128	0.901701	chr10	7506006	7510032	+	si:ch211-145o7.3
XLOC_001543	0.985197	1	0.838041	0.672338	0.0973938	0.391109	chr10	7517218	7529092	+	atl3
XLOC_001544	0.458089	1	0.886695	0.263889	0.789199	0.698761	chr10	7531768	7536663	+	cfl1
XLOC_001545	1	1	1	1	1	1	chr10	7594337	7595438	+	unknown
XLOC_001546	1	1	1	0.892839	0.877682	0.842507	chr10	7596330	7597075	+	unknown
XLOC_001547	1	1	1	0.872994	0.898878	0.959525	chr10	7597705	7600899	+	unknown
XLOC_001548	1	1	1	0.796233	0.814102	0.990133	chr10	7667326	7671486	+	zgc:153018
XLOC_001549	1	1	1	0.865962	0.95866	0.804458	chr10	7672633	7681697	+	unknown
XLOC_001550	1	1	1	0.898391	0.898878	0.740885	chr10	7683392	7691554	+	dnajc4
XLOC_001551	0.55821	1	1	0.203907	0.0237379	0.519766	chr10	7692878	7711903	+	unknown
XLOC_001552	0.0107767	1	0.0124974	0.0158954	0.982721	0.0158954	chr10	7725136	7732295	+	stx5a
XLOC_001553	1	1	1	1	1	1	chr10	7742655	7752842	+	unknown
XLOC_001554	0.344471	1	0.877223	0.401582	0.927621	0.13081	chr10	7754035	7761630	+	unknown
XLOC_001555	1	1	1	1	1	1	chr10	7766497	8068869	+	KCNK4(1of2)
XLOC_001556	1	1	1	0.951493	0.952933	0.923215	chr10	7883912	8040062	+	fermt3b
XLOC_001557	1	1	1	0.734677	0.910288	0.529916	chr10	8151464	8156896	+	unknown
XLOC_001558	1	1	1	0.951863	0.877183	0.924515	chr10	8158550	8172084	+	wu:fk36e11
XLOC_001559	1	1	1	0.777891	0.372545	0.808896	chr10	8180168	8185350	+	INTS5
XLOC_001560	0.913154	1	0.838041	0.59058	0.944616	0.460702	chr10	8186202	8200332	+	zgc:171967
XLOC_001561	1	1	1	0.745851	0.946544	0.725067	chr10	8203446	8210456	+	unknown
XLOC_001562	1	1	1	1	1	1	chr10	8219471	8219553	+	mir194-1
XLOC_001563	0.252584	1	1	0.166903	0.505667	0.857203	chr10	8221567	8233382	+	ehd1a
XLOC_001564	0.183775	0.760495	1	0.0824094	0.0274356	0.904121	chr10	8243894	8254736	+	ttc9c
XLOC_001565	0.542096	1	0.116394	0.133603	0.810909	0.0137676	chr10	8258633	8270936	+	dpf2
XLOC_001566	0.314878	1	1	0.108533	0.442598	0.739488	chr10	8372258	8387937	+	slc16a2
XLOC_001567	1	1	1	0.838433	0.886683	0.951338	chr10	8684554	8718944	+	tsc22d3
XLOC_001568	1	1	1	1	1	1	chr10	8724668	8725005	+	unknown
XLOC_001569	1	1	1	1	1	1	chr10	8725382	8726316	+	unknown
XLOC_001570	1	1	1	1	1	1	chr10	9100018	9100831	+	unknown
XLOC_001571	1	1	1	1	1	1	chr10	9113386	9113693	+	unknown
XLOC_001572	1	1	1	0.791342	0.973329	0.775685	chr10	9177244	9177853	+	unknown
XLOC_001573	1	1	1	1	1	1	chr10	9488155	9488488	+	unknown
XLOC_001574	0.817488	1	0.501017	0.673991	0.819746	0.310473	chr10	9518329	9710129	+	PCDH11Y
XLOC_001575	1	1	1	0.993162	0.958146	0.963944	chr10	9898300	9899526	+	unknown
XLOC_001576	1	1	1	0.917403	0.989296	0.920511	chr10	9908773	9913277	+	loc103177642,loc568697
XLOC_001577	1	1	1	1	1	1	chr10	9960714	9961090	+	unknown
XLOC_001578	1	1	1	1	1	1	chr10	10056181	10059771	+	unknown
XLOC_001579	1	1	1	1	1	1	chr10	10063148	10066698	+	STAP1
XLOC_001580	0.669506	1	0.955884	1	1	1	chr10	10177684	10192584	+	clcf1
XLOC_001581	1	1	1	1	1	1	chr10	10234007	10247365	+	slc43a1a
XLOC_001582	0.924283	1	1	0.466805	0.831221	0.78868	chr10	10255649	10258501	+	tmx2a
XLOC_001583	1	1	1	1	1	1	chr10	10333997	10335526	+	unknown
XLOC_001584	0.971825	1	1	0.418908	0.98816	0.41838	chr10	10340592	10343770	+	unknown
XLOC_001585	1	1	1	0.831221	0.991879	0.841717	chr10	10344325	10345007	+	unknown
XLOC_001586	1	1	1	0.864971	0.844841	0.581595	chr10	10346971	10364553	+	CTNND1(1of3)
XLOC_001587	1	1	1	1	1	1	chr10	10350532	10350844	+	unknown
XLOC_001588	1	1	1	0.638509	0.941393	0.420826	chr10	10378418	10381549	+	unknown
XLOC_001589	0.493438	1	0.917066	0.253484	0.86959	0.546744	chr10	10420862	10423041	+	mif
XLOC_001590	0.26637	1	1	0.0481307	0.53949	0.421684	chr10	10426437	10430098	+	unknown
XLOC_001591	1	1	1	1	1	1	chr10	10426756	10427355	+	unknown
XLOC_001592	0.789134	1	1	0.255163	0.76454	0.714304	chr10	10430245	10433215	+	unknown
XLOC_001593	1	1	1	0.909038	0.825796	0.920383	chr10	10443549	10465186	+	PPP2R2C(1of2)
XLOC_001594	1	1	1	0.937004	0.780171	0.877183	chr10	10479199	10513859	+	jakmip1,jakmip2,jakmip3,mgc80343
XLOC_001595	0.934922	1	1	0.580214	0.21477	0.822555	chr10	10520081	10557123	+	kcnip1a
XLOC_001596	1	1	1	0.945139	0.937868	0.992772	chr10	10597106	10684739	+	DOCK2
XLOC_001597	1	1	1	0.882104	0.908662	0.947981	chr10	10722481	10722823	+	cele_k07e3.3,mthfd1,mthfd1b
XLOC_001598	0.982428	1	1	0.867816	0.765519	0.940719	chr10	10757432	10817632	+	si:dkey-106m10.4
XLOC_001599	1	1	1	0.975419	0.923108	0.942567	chr10	10820776	10821532	+	unknown
XLOC_001600	1	1	0.743425	0.837729	0.75877	0.382008	chr10	10830557	10832450	+	unknown
XLOC_001601	1	1	0.680872	1	1	1	chr10	10834001	10917258	+	DIAPH1
XLOC_001602	1	1	1	0.908123	0.882378	0.909847	chr10	10918912	10919310	+	unknown
XLOC_001603	1	1	1	0.928796	0.895674	0.802158	chr10	10919379	10920920	+	unknown
XLOC_001604	1	1	0.839341	1	1	1	chr10	11434624	11442198	+	fgf18a
XLOC_001605	0.392424	1	1	0.0426974	0.604104	0.630176	chr10	11597760	11739150	+	SPOCK1
XLOC_001606	0.969297	1	1	0.584468	0.943012	0.512005	chr10	11757103	11763715	+	zgc:158257
XLOC_001607	1	1	1	0.957324	0.780171	0.845262	chr10	11769915	11808122	+	apbb1,apbb2,apbb3,cele_y54f10am.2
XLOC_001608	1	1	1	1	1	1	chr10	11853737	11856207	+	tlr1
XLOC_001609	1	1	1	0.76344	0.743488	0.987807	chr10	11865875	11870243	+	unknown
XLOC_001610	0.489872	1	1	0.284835	0.83559	0.638097	chr10	11897702	11898646	+	tom5,tomm5
XLOC_001611	1	1	1	0.910274	0.885623	0.725592	chr10	11898702	11899113	+	unknown
XLOC_001612	1	1	1	0.891471	0.810717	0.931762	chr10	11900070	11902050	+	zbtb17
XLOC_001613	1	1	1	0.976755	0.984436	0.96633	chr10	11907139	11913870	+	unknown
XLOC_001614	1	1	1	0.811324	0.60514	0.898053	chr10	11915624	11920616	+	ssh3
XLOC_001615	1	1	1	1	1	1	chr10	11951536	11960717	+	unknown
XLOC_001616	1	1	1	1	1	1	chr10	11960935	11961339	+	unknown
XLOC_001617	1	1	1	1	1	1	chr10	11968474	11968823	+	unknown
XLOC_001618	1	1	1	1	1	1	chr10	11977491	11980243	+	unknown
XLOC_001619	1	1	1	1	1	1	chr10	11991076	11991421	+	unknown
XLOC_001620	1	1	1	1	1	1	chr10	11992754	11996969	+	unknown
XLOC_001621	1	1	1	1	1	1	chr10	11997049	11998715	+	unknown
XLOC_001622	0.602356	1	1	0.471168	0.844035	0.729205	chr10	12014707	12017529	+	aldob
XLOC_001623	0.596443	1	1	0.00356197	0.00356197	1	chr10	12042395	12045991	+	ARSI(2of2)
XLOC_001624	1	1	1	1	1	1	chr10	12112963	12113812	+	unknown
XLOC_001625	0.749974	1	0.849761	1	1	1	chr10	12117058	12119791	+	unknown
XLOC_001626	0.880182	1	1	1	1	1	chr10	12202332	12227991	+	pdgfrb
XLOC_001627	1	1	1	1	1	1	chr10	12228797	12237801	+	csf1ra
XLOC_001628	1	1	1	0.672338	0.555795	0.94384	chr10	12254670	12257193	+	s35a3,slc35a4
XLOC_001629	1	1	1	0.888283	0.966013	0.915248	chr10	12267042	12267144	+	unknown
XLOC_001630	1	1	1	0.937107	0.973243	0.957189	chr10	12325334	12330111	+	rbm22
XLOC_001631	1	1	1	1	1	1	chr10	12395111	12405416	+	rgs14a
XLOC_001632	1	1	1	0.991773	0.916963	0.921771	chr10	12406007	12412561	+	unknown
XLOC_001633	1	1	1	1	1	1	chr10	12409928	12410379	+	unknown
XLOC_001634	1	1	1	0.791028	0.867977	1	chr10	12415902	12426358	+	slc34a1a
XLOC_001635	0.61337	1	1	0.273868	0.83257	0.527549	chr10	12496413	12506104	+	unknown
XLOC_001636	1	1	1	0.984473	0.953606	0.947284	chr10	12506631	12522470	+	cnot6
XLOC_001637	1	1	1	0.853826	0.697437	0.865469	chr10	12589769	12736646	+	adamts14,adamts2
XLOC_001638	1	1	1	1	1	1	chr10	12737204	12737748	+	unknown
XLOC_001639	0.860932	1	1	0.698846	0.362963	0.853311	chr10	12744977	12747101	+	si:dkeyp-72g9.4
XLOC_001640	0.899116	1	1	0.521511	0.521511	1	chr10	12755983	12756861	+	unknown
XLOC_001641	1	1	1	0.856621	0.885521	0.964759	chr10	12758679	12765805	+	KIAA1191(1of2)
XLOC_001642	1	1	0.639644	1	1	1	chr10	12774135	12790010	+	gfpt2
XLOC_001643	0.904447	1	0.679914	0.689999	0.867977	0.381704	chr10	12792066	12805613	+	mapk9
XLOC_001644	0.565973	1	0.877839	0.234783	0.908878	0.465205	chr10	12851754	12878971	+	RASGEF1C
XLOC_001645	1	1	1	0.888283	0.899877	0.98675	chr10	12879208	12879478	+	unknown
XLOC_001646	1	1	1	0.910629	0.955507	0.951338	chr10	12880493	12881502	+	tmem126a
XLOC_001647	1	1	1	0.846647	0.759819	0.948743	chr10	12882894	12889288	+	clk4a
XLOC_001648	1	1	1	1	1	1	chr10	12889352	13030510	+	unknown
XLOC_001649	1	1	1	0.965141	0.650447	0.847268	chr10	13030707	13035260	+	unknown
XLOC_001650	0.899386	1	1	0.563589	0.659561	0.954431	chr10	13039039	13046334	+	gnb2l1,nme5
XLOC_001651	1	1	1	0.987473	0.980363	0.991866	chr10	13046388	13052234	+	hnrnpaba,zgc:123007
XLOC_001652	1	1	0.82329	0.910413	0.800372	0.608471	chr10	13057429	13073933	+	ctbp1,zgc:175066
XLOC_001653	0.984985	1	0.75901	1	0.89027	0.578978	chr10	13087142	13101515	+	spon2a
XLOC_001654	0.041783	1	0.0478183	0.0426974	0.953629	0.0237379	chr10	13103150	13137107	+	KDM3B
XLOC_001655	0.613003	1	0.989497	0.264967	0.865469	0.593914	chr10	13137965	13148643	+	reep2
XLOC_001656	0.737398	1	0.915453	0.494562	0.935814	0.325014	chr10	13218016	13245107	+	egr1
XLOC_001657	0.33226	1	0.878854	0.0180077	0.606362	0.233838	chr10	13355294	13368565	+	adra1bb
XLOC_001658	1	1	1	1	1	1	chr10	13370762	13371776	+	unknown
XLOC_001659	0.604049	1	0.903556	0.706224	0.866925	0.900101	chr10	13427847	13437009	+	sfxn1
XLOC_001660	1	1	1	0.865866	0.975963	0.847588	chr10	13548024	13550554	+	nudcd2
XLOC_001661	1	1	0.980414	0.896609	1	0.587033	chr10	13563627	13565348	+	SOWAHA(2of2)
XLOC_001662	1	1	1	1	1	1	chr10	13566972	13569699	+	gdf9
XLOC_001663	0.387895	1	0.867087	0.242418	0.854088	0.529916	chr10	13571057	13573678	+	uqcrq
XLOC_001664	0.613152	1	0.872558	0.210912	0.919575	0.374318	chr10	13576597	13586700	+	hspa4b
XLOC_001665	1	1	1	0.963944	0.89635	0.928156	chr10	13586776	13588804	+	gnpda1
XLOC_001666	0.794906	1	1	0.526045	0.696551	0.915781	chr10	13646408	13654338	+	ndfip1
XLOC_001667	0.877159	1	1	0.748013	0.844752	0.762959	chr10	13688843	13700160	+	kctd16a
XLOC_001668	1	1	0.116394	0.886228	0.335393	0.00356197	chr10	13719416	13742772	+	SH3RF2
XLOC_001669	1	1	1	0.837977	0.684416	0.91951	chr10	13756622	13795219	+	atrx
XLOC_001670	1	1	1	0.646429	0.939242	0.782327	chr10	13845501	13850613	+	zdhhc15b
XLOC_001671	1	1	1	0.752702	0.991207	0.746514	chr10	13857750	13888990	+	abcb7
XLOC_001672	1	1	1	1	1	1	chr10	13920256	13920875	+	unknown
XLOC_001673	0.985197	1	1	0.580804	1	0.666005	chr10	13956146	13968779	+	KIAA2022
XLOC_001674	1	1	1	0.994175	0.941738	0.937905	chr10	13969368	13970334	+	unknown
XLOC_001675	1	1	1	1	1	1	chr10	13971324	13971823	+	unknown
XLOC_001676	1	1	1	0.978273	0.947112	0.927621	chr10	13974770	13982996	+	zgc:112315
XLOC_001677	1	1	1	1	1	1	chr10	13998367	14001634	+	unknown
XLOC_001678	1	1	1	0.771835	0.266375	0.564734	chr10	14019526	14020859	+	sb:cb252
XLOC_001679	1	1	1	0.929747	0.749999	0.859053	chr10	14123448	14238924	+	FRMPD3
XLOC_001680	0.824397	1	0.768602	0.583885	0.979417	0.538535	chr10	14242478	14249069	+	prps1b
XLOC_001681	0.919545	1	1	0.473916	0.707598	0.901701	chr10	14251040	14256812	+	zgc:73228
XLOC_001682	1	1	1	0.820232	0.979417	0.845868	chr10	14259361	14269520	+	zgc:66447
XLOC_001683	1	1	1	0.896609	0.653012	0.384271	chr10	14269990	14276744	+	znf711
XLOC_001684	0.875475	1	0.772244	0.529588	0.870428	0.200258	chr10	14280257	14282111	+	kctd12b
XLOC_001685	1	1	1	1	1	1	chr10	14306802	14307703	+	unknown
XLOC_001686	1	1	1	0.763355	0.846869	0.944066	chr10	14391194	14403576	+	ogt.1
XLOC_001687	0.695421	1	0.975847	0.368578	0.921526	0.363889	chr10	14404602	14410262	+	acrc
XLOC_001688	1	1	0.625689	0.92045	0.513431	0.455184	chr10	14415188	14420145	+	nsdhl
XLOC_001689	1	1	1	1	1	1	chr10	14422145	14425184	+	unknown
XLOC_001690	1	1	1	1	1	1	chr10	14426177	14427245	+	loc100272479,loc100281062,os05g0226900,os05g0227600,plr354b,prcw1,unk
XLOC_001691	0.454266	1	0.824633	0.25274	0.88488	0.578493	chr10	14430814	14434707	+	znf185
XLOC_001692	1	1	1	1	1	1	chr10	14440787	14441998	+	unknown
XLOC_001693	1	1	0.77697	0.954132	0.705073	0.601452	chr10	14442380	14445345	+	rab9b
XLOC_001694	1	1	1	1	1	1	chr10	14459313	14462526	+	unknown
XLOC_001695	1	1	0.195825	0.58901	0.267664	0.0180077	chr10	14813690	14905163	+	gria3b
XLOC_001696	0.569005	1	0.660263	0.786896	0.989556	0.804458	chr10	14949100	14960022	+	eda
XLOC_001697	1	1	1	1	1	1	chr10	14963701	14965743	+	unknown
XLOC_001698	1	1	0.653344	1	1	1	chr10	14980402	14984957	+	5S_rRNA,cx31.7
XLOC_001699	1	1	1	1	1	1	chr10	15001584	15001708	+	5S_rRNA
XLOC_001700	1	1	1	1	1	1	chr10	15106931	15107262	+	unknown
XLOC_001701	1	1	1	1	0.935447	0.923179	chr10	15107534	15108036	+	unknown
XLOC_001702	1	1	1	0.832322	0.64652	0.868174	chr10	15108608	15108811	+	unknown
XLOC_001703	1	1	1	0.877314	0.810033	0.930676	chr10	15108987	15109249	+	unknown
XLOC_001704	1	1	1	0.890196	0.912219	0.914947	chr10	15111222	15111321	+	unknown
XLOC_001705	1	1	1	0.873225	0.803495	0.896291	chr10	15111390	15111544	+	unknown
XLOC_001706	1	1	1	0.916652	0.589131	1	chr10	15112547	15112887	+	unknown
XLOC_001707	1	1	1	0.942869	0.914606	0.858836	chr10	15178323	15186467	+	ergic1
XLOC_001708	0.884967	1	0.790658	1	1	1	chr10	15189744	15193505	+	flt4
XLOC_001709	1	1	1	1	0.852077	0.897175	chr10	15194239	15196528	+	flt4
XLOC_001710	1	1	1	1	0.741383	0.739095	chr10	15196662	15197230	+	flt4
XLOC_001711	1	1	0.114871	0.822585	0.803654	0.760576	chr10	15279850	15282198	+	npy7r
XLOC_001712	1	1	1	0.861315	0.941005	0.772627	chr10	15282555	15286447	+	prelid1a
XLOC_001713	1	1	1	0.749268	0.780878	0.97471	chr10	15290669	15301573	+	fam193b
XLOC_001714	1	1	1	0.795313	0.925126	0.6334	chr10	15301713	15310288	+	ddx41
XLOC_001715	1	1	1	0.998581	0.933802	0.935222	chr10	15541542	15698458	+	unc5a
XLOC_001716	1	1	1	0.725223	0.787211	0.9659	chr10	15736543	15742465	+	CLTB
XLOC_001717	1	1	0.755762	0.711459	0.838401	0.358424	chr10	15771878	15780313	+	hnrnph1l
XLOC_001718	6.37765e-07	1	0.000242418	0.00356197	0.230102	0.00356197	chr10	15834718	15836833	+	hbegfb
XLOC_001719	0.876061	1	1	0.73607	0.945062	0.810296	chr10	15882745	15887978	+	rmnd5b
XLOC_001720	1	1	1	0.946917	0.710301	0.799852	chr10	15933117	15950271	+	anxa6
XLOC_001721	0.133888	1	0.0269574	0.0628434	0.901701	0.0371258	chr10	15955359	15967979	+	tnip1
XLOC_001722	1	1	1	0.964717	0.912615	0.884602	chr10	15971329	15981628	+	dctn4
XLOC_001723	1	1	0.983984	1	1	1	chr10	16015826	16030188	+	unknown
XLOC_001724	1	1	0.714357	0.897605	0.601019	0.33129	chr10	16032307	16046615	+	TSPAN17
XLOC_001725	0.978671	1	0.491108	0.831221	1	0.29113	chr10	16130812	16184375	+	ctnna1
XLOC_001726	1	1	1	0.93991	0.958146	0.940962	chr10	16528409	16528614	+	unknown
XLOC_001727	1	1	1	1	1	1	chr10	16532783	16532930	+	unknown
XLOC_001728	0.504345	1	0.968405	0.345047	0.837928	0.736383	chr10	16534171	16547084	+	sncb
XLOC_001729	0.851316	1	0.38609	0.358541	0.421684	0.0114754	chr10	16549336	16556351	+	CDHR2
XLOC_001730	1	1	1	0.880757	0.818511	0.951338	chr10	16567326	16578762	+	rnf44
XLOC_001731	1	1	0.931928	0.997717	0.707598	0.82366	chr10	16613622	16618304	+	DRD1(2of2)
XLOC_001732	1	1	1	1	1	1	chr10	16646311	16651004	+	unknown
XLOC_001733	1	1	1	1	1	1	chr10	16724359	16725602	+	nkx2.5
XLOC_001734	0.543822	1	1	0.366757	0.774162	0.837729	chr10	16737910	16774292	+	ppp2r2ba
XLOC_001735	0.0608543	1	0.0244552	0.786612	0.852077	0.78868	chr10	16774349	16778070	+	GPR151
XLOC_001736	0.902588	1	1	0.897065	1	0.893039	chr10	16809845	16812854	+	lsm11
XLOC_001737	1	1	1	1	1	1	chr10	16905493	16906345	+	unknown
XLOC_001738	0.505426	1	0.959867	1	1	1	chr10	16976215	16981067	+	adrb2a
XLOC_001739	0.0307402	1	0.445592	0.0114754	0.740741	0.0481307	chr10	17015399	17059314	+	ablim3
XLOC_001740	0.92157	1	0.205519	0.362146	0.601382	0.15757	chr10	17082187	17097029	+	afap1l1a
XLOC_001741	1	1	1	1	1	1	chr10	17146164	17269927	+	unknown
XLOC_001742	1	1	1	0.906628	0.574679	0.811362	chr10	17284790	17369292	+	gria1a
XLOC_001743	1	1	1	1	1	1	chr10	17414606	17420110	+	itk
XLOC_001744	0.640114	1	1	0.260769	0.718643	0.781465	chr10	17422746	17440851	+	cyfip2
XLOC_001745	1	1	0.924852	0.789621	0.606221	0.23562	chr10	17441452	17450670	+	hmmr
XLOC_001746	1	1	0.983044	0.921526	0.70008	0.529033	chr10	17901548	18140480	+	TENM2
XLOC_001747	1	1	1	1	1	1	chr10	17929455	17930196	+	unknown
XLOC_001748	1	1	1	0.938994	0.934876	1	chr10	18140538	18140917	+	unknown
XLOC_001749	1	1	1	0.910513	0.950394	0.898155	chr10	18140988	18141398	+	unknown
XLOC_001750	0.206844	1	0.0904762	0.0220651	0.879119	0.00356197	chr10	18176986	18187324	+	acsl4a
XLOC_001751	1	1	1	0.998962	0.934571	0.936712	chr10	18192535	18198894	+	psmd10
XLOC_001752	1	1	1	0.87767	0.62676	0.868174	chr10	18209002	18214625	+	xiap
XLOC_001753	1	1	1	0.831221	0.939242	0.719079	chr10	18215929	18237155	+	stag2b
XLOC_001754	0.915596	1	0.954316	0.532475	0.0606338	0.432159	chr10	18251179	18313618	+	efnb1
XLOC_001755	0.841241	1	1	0.540991	0.799728	0.884683	chr10	18404570	18414595	+	zc4h2
XLOC_001756	1	1	1	0.50204	0.939434	0.582842	chr10	18416709	18420754	+	asb12b
XLOC_001757	0.555998	1	1	0.0983164	0.755901	0.475339	chr10	18641647	18858051	+	tenm1
XLOC_001758	1	1	1	0.967367	0.917994	0.893357	chr10	18859375	18859801	+	unknown
XLOC_001759	1	1	0.973487	0.970715	0.306968	0.342587	chr10	19012046	19020456	+	HDX
XLOC_001760	1	1	0.013902	0.846794	0.0440916	0.00356197	chr10	19021034	19039145	+	RPS6KA6
XLOC_001761	1	1	1	1	1	1	chr10	20211068	20211449	+	unknown
XLOC_001762	0.132247	1	0.914365	0.115275	0.557074	0.713381	chr10	20276032	20282376	+	SLITRK4
XLOC_001763	1	1	1	0.732924	1	0.840435	chr10	20282993	20284086	+	unknown
XLOC_001764	1	1	1	1	0.933792	0.879178	chr10	20286379	20287317	+	unknown
XLOC_001765	1	1	1	0.845078	0.964842	0.833855	chr10	20287713	20288588	+	unknown
XLOC_001766	1	1	0.840066	1	0.808021	0.817519	chr10	20289235	20290913	+	unknown
XLOC_001767	1	1	1	0.601276	1	0.879359	chr10	20719519	20719831	+	unknown
XLOC_001768	1	1	1	1	1	1	chr10	20867252	20869581	+	unknown
XLOC_001769	1	1	1	1	1	1	chr10	20916822	20917542	+	unknown
XLOC_001770	1	1	1	0.967782	0.946347	0.929615	chr10	20979136	20979332	+	unknown
XLOC_001771	1	1	1	0.986341	0.928347	0.940683	chr10	21166423	21177490	+	ptcd3
XLOC_001772	1	1	1	0.977769	0.991802	0.972642	chr10	21181969	21195056	+	pls3(1of2)
XLOC_001773	0.931716	1	0.287278	0.70008	1	0.753099	chr10	21197263	21219135	+	cnga5
XLOC_001774	1	1	1	1	1	1	chr10	21219902	21222030	+	FGL1(1of2)
XLOC_001775	1	1	0.954316	0.885623	0.743135	0.492312	chr10	21224670	21243738	+	snx25
XLOC_001776	0.920851	1	0.609569	0.576263	0.95492	0.461209	chr10	21245732	21260439	+	unknown
XLOC_001777	1	1	1	1	1	1	chr10	21369293	21858100	+	il1rapl2
XLOC_001778	1	1	1	1	1	1	chr10	21470694	21471143	+	unknown
XLOC_001779	1	1	1	1	1	1	chr10	21559133	21559530	+	unknown
XLOC_001780	1	1	1	1	1	1	chr10	21559648	21559974	+	unknown
XLOC_001781	1	1	1	1	1	1	chr10	21560257	21561869	+	unknown
XLOC_001782	1	1	1	1	1	1	chr10	21568515	21569065	+	unknown
XLOC_001783	1	1	1	1	1	1	chr10	21618872	21651033	+	unknown
XLOC_001784	1	1	1	1	1	1	chr10	21858654	21859199	+	unknown
XLOC_001785	1	1	1	1	1	1	chr10	21864300	21930321	+	cele_zc504.4,nrk
XLOC_001786	1	1	1	1	1	1	chr10	21933758	21934380	+	unknown
XLOC_001787	1	1	1	0.843665	0.890257	0.954431	chr10	21953686	21961364	+	si:ch211-194m19.4
XLOC_001788	1	1	1	0.877667	0.874846	0.884535	chr10	21980016	21980069	+	unknown
XLOC_001789	0.741427	1	0.828244	1	1	1	chr10	21986951	22001559	+	MXRA5(1of3)
XLOC_001790	1	1	1	0.858201	0.865262	0.995556	chr10	22004042	22015453	+	rab33a
XLOC_001791	1	1	1	1	1	1	chr10	22004869	22005481	+	unknown
XLOC_001792	1	1	1	1	1	1	chr10	22005769	22005978	+	unknown
XLOC_001793	1	1	1	0.962885	0.917994	0.879815	chr10	22016361	22029000	+	fmr1
XLOC_001794	1	1	1	0.793086	0.424179	0.83308	chr10	22120249	22260900	+	aff2
XLOC_001795	0.848856	1	1	0.780012	0.69587	0.972274	chr10	22287932	22289598	+	dcps
XLOC_001796	1	1	1	1	1	1	chr10	22291170	22334596	+	c4h8orf40,c8h8orf40,cb055,dcps,fam199x,fam199x-a,fam199x-b,g137a,gpr137,gpr137b,gpr137bb,loc100194523,smad1-as1,smim19
XLOC_001797	1	1	1	1	1	1	chr10	22334648	22341341	+	unknown
XLOC_001798	1	1	0.734374	1	0.808896	0.878836	chr10	22338443	22343915	+	unknown
XLOC_001799	1	1	1	0.957118	0.953263	0.913972	chr10	22371299	22380734	+	fam199x
XLOC_001800	1	1	1	0.961164	0.989306	0.955616	chr10	22381106	22382149	+	zgc:114040
XLOC_001801	1	1	1	0.786896	0.995682	0.78313	chr10	22391425	22396147	+	gpr137
XLOC_001802	0.461136	1	0.638067	1	1	1	chr10	22470254	22493521	+	zgc:110204
XLOC_001803	1	1	1	1	1	1	chr10	22496301	22496903	+	unknown
XLOC_001804	1	1	1	1	1	1	chr10	22497793	22498061	+	unknown
XLOC_001805	1	1	1	1	1	1	chr10	22498590	22500730	+	unknown
XLOC_001806	1	1	0.789511	1	1	1	chr10	22500868	22510993	+	unknown
XLOC_001807	1	1	1	0.968488	0.856092	0.803141	chr10	22514508	22562596	+	GABRA2
XLOC_001808	1	1	1	0.927621	0.936136	0.861136	chr10	22565688	22566896	+	unknown
XLOC_001809	1	1	1	0.803654	0.905964	0.916363	chr10	22568255	22583567	+	guf1
XLOC_001810	1	1	1	0.831221	0.324509	0.657706	chr10	22585557	22680807	+	PIGG
XLOC_001811	0.577241	1	0.902172	0.328067	0.9116	0.580883	chr10	22681524	22684796	+	unknown
XLOC_001812	1	1	1	0.852948	0.805733	0.501436	chr10	22710726	22711565	+	unknown
XLOC_001813	1	1	1	1	1	1	chr10	22712209	22713718	+	unknown
XLOC_001814	1	1	1	1	1	1	chr10	22718301	22719759	+	unknown
XLOC_001815	0.527727	1	1	0.104471	0.572725	0.736557	chr10	22754189	22762234	+	ctsf
XLOC_001816	1	1	1	0.864852	0.888283	0.971545	chr10	22763144	22765458	+	eif1ad
XLOC_001817	0.724988	1	0.896117	0.538529	0.954371	0.411989	chr10	22874600	22875744	+	unknown
XLOC_001818	1	1	1	0.942701	0.897232	0.951011	chr10	22875821	22881393	+	unknown
XLOC_001819	0.252584	1	0.917515	0.320374	0.750138	0.755576	chr10	22922159	22925175	+	unknown
XLOC_001820	1	1	1	0.958908	0.762967	0.811291	chr10	22925892	22926444	+	unknown
XLOC_001821	1	1	0.318799	0.938035	0.0158954	0.0371258	chr10	22935620	22943129	+	unknown
XLOC_001822	1	1	0.532774	0.974953	0.102102	0.113819	chr10	22989153	23036314	+	ppp3cb
XLOC_001823	0.572657	1	0.907171	0.259414	0.84106	0.583885	chr10	23037797	23038195	+	unknown
XLOC_001824	1	1	1	1	1	1	chr10	23041922	23048128	+	tmem173
XLOC_001825	0.573239	1	1	0.497687	0.663311	0.933649	chr10	23054675	23055836	+	DDIT4(3of3)
XLOC_001826	0.349437	1	0.218673	0.77136	0.960625	0.672489	chr10	23340138	23350550	+	her5,phf6
XLOC_001827	1	1	1	1	1	1	chr10	23342561	23342959	+	her5
XLOC_001828	1	1	1	0.960625	0.962512	0.945676	chr10	23347512	23349270	+	her5
XLOC_001829	0.129524	1	0.501342	0.268384	0.873978	0.563851	chr10	23353094	23361097	+	hprt1
XLOC_001830	1	1	1	0.981969	0.953591	0.939141	chr10	23362477	23374001	+	fam122b
XLOC_001831	1	1	1	1	1	1	chr10	23364168	23364318	+	snoU109
XLOC_001832	1	1	1	1	1	1	chr10	23366456	23367125	+	her5
XLOC_001833	0.562945	1	1	0.697603	0.914935	0.876394	chr10	23388077	23402801	+	ddx26b
XLOC_001834	1	1	1	1	1	1	chr10	23390325	23390807	+	her5
XLOC_001835	1	1	1	1	1	1	chr10	23396597	23397730	+	her5
XLOC_001836	0.993064	1	1	0.817051	0.91432	0.911961	chr10	23407313	23410560	+	pfdn6
XLOC_001837	1	1	1	1	1	1	chr10	23419351	23421370	+	her11
XLOC_001838	1	1	1	0.870001	0.846102	0.984404	chr10	23454854	23481553	+	MICU3(1of3),MICU3(2of3)
XLOC_001839	0.00429494	1	0.285237	0.619442	0.871208	0.892854	chr10	23486470	23502088	+	mgc81318,zdhc2,zdhhc2,zdhhc20
XLOC_001840	1	1	1	0.715912	1	0.812859	chr10	23568217	23583097	+	slc7a2
XLOC_001841	1	1	1	0.836377	0.531317	0.84739	chr10	23584554	23588984	+	pdgfrl
XLOC_001842	1	1	1	1	1	1	chr10	23607408	23608507	+	unknown
XLOC_001843	1	1	1	0.953875	0.938672	0.979669	chr10	23623251	23630548	+	polr1d
XLOC_001844	1	1	1	1	1	1	chr10	23768502	23780188	+	LPAR4
XLOC_001845	1	1	1	1	1	1	chr10	23781692	23782322	+	unknown
XLOC_001846	1	1	1	0.807428	0.987055	0.781465	chr10	23782847	23800457	+	p2ry10
XLOC_001847	1	1	1	0.968345	0.909786	0.86715	chr10	23831353	23834504	+	tbx22
XLOC_001848	0.0727823	1	0.289698	0.00356197	0.869698	0.0158954	chr10	23852579	23859026	+	si:dkeyp-86f7.6(2of2)
XLOC_001849	0.234941	1	0.974429	0.450619	0.855452	0.790375	chr10	23878974	23893520	+	zgc:64130
XLOC_001850	1	1	1	1	1	1	chr10	23896552	23898137	+	unknown
XLOC_001851	1	1	0.625689	1	1	1	chr10	23899133	23905864	+	slc9a1,slc9a2,slc9a3,slc9a4
XLOC_001852	1	1	1	1	1	1	chr10	23906282	23915186	+	unknown
XLOC_001853	1	1	1	0.924818	0.819463	0.908321	chr10	23935439	23937474	+	hmox1a
XLOC_001854	0.938533	1	1	0.638376	0.868313	0.878373	chr10	23956730	23962144	+	ddx39aa(2of2)
XLOC_001855	1	1	0.732594	0.954101	0.630176	0.735703	chr10	24051135	24053345	+	POU3F4
XLOC_001856	1	1	1	0.925581	0.905203	0.887053	chr10	24056060	24056426	+	unknown
XLOC_001857	1	1	0.902172	0.797161	0.97744	0.844841	chr10	24163367	24168789	+	rab33ba
XLOC_001858	1	1	1	1	1	1	chr10	24213595	24220111	+	mmp17b
XLOC_001859	1	1	1	0.989336	0.944116	0.951584	chr10	24247779	24263412	+	FCHSD1
XLOC_001860	1	1	1	0.909822	0.873197	0.959484	chr10	24284487	24300260	+	trappc11
XLOC_001861	0.335089	1	0.049647	0.00644016	0.725437	0.00904872	chr10	24301100	24305251	+	zgc:171223
XLOC_001862	1	1	1	0.804568	0.890779	0.937529	chr10	24306565	24351749	+	SIL1,uvssa
XLOC_001863	1	1	1	1	1	1	chr10	24455820	24456548	+	unknown
XLOC_001864	1	1	1	0.48161	0.132282	0.305099	chr10	24459331	24459494	+	unknown
XLOC_001865	1	1	1	1	1	1	chr10	24459565	24459772	+	unknown
XLOC_001866	1	1	1	0.987055	0.786093	0.799351	chr10	24461017	24468901	+	unknown
XLOC_001867	1	1	1	1	1	1	chr10	24493816	24498420	+	unknown
XLOC_001868	1	1	0.392167	0.832955	0.47918	0.212692	chr10	24540007	24546859	+	tctn1
XLOC_001869	1	1	1	0.783763	0.911168	0.903166	chr10	24548166	24549243	+	snapc1a
XLOC_001870	1	1	1	0.903731	0.972274	0.922863	chr10	24551424	24559608	+	arl9
XLOC_001871	0.701366	1	0.429687	0.4597	0.847993	0.145895	chr10	24647599	24658247	+	NCBP1
XLOC_001872	1	1	1	0.867816	0.886287	0.967635	chr10	24678009	24733694	+	PCGF3
XLOC_001873	1	1	1	1	1	1	chr10	24940083	24940913	+	unknown
XLOC_001874	1	1	1	0.888283	0.93754	0.811847	chr10	24989876	25000896	+	SMU1(2of2)
XLOC_001875	0.893886	1	0.875011	0.158789	0.914354	0.172654	chr10	25009502	25016576	+	CPXM1(1of2)
XLOC_001876	1	1	1	0.832015	0.0814651	0.573234	chr10	25032440	25054205	+	ARHGEF37
XLOC_001877	1	1	1	0.960319	0.978193	0.978273	chr10	25139924	25198312	+	unknown
XLOC_001878	1	1	1	1	1	1	chr10	25178010	25178859	+	unknown
XLOC_001879	1	1	1	1	1	1	chr10	25180390	25181786	+	unknown
XLOC_001880	0.921318	1	0.902172	0.618776	0.917018	0.424179	chr10	25200124	25210353	+	ppargc1b
XLOC_001881	0.837488	1	1	0.667431	0.861136	0.898053	chr10	25253204	25259124	+	slc26a2
XLOC_001882	1	1	1	0.96179	0.937145	0.967788	chr10	25500844	25501097	+	unknown
XLOC_001883	1	1	1	0.898661	0.934571	0.961009	chr10	25501188	25501377	+	unknown
XLOC_001884	1	1	1	0.929336	0.89489	0.871569	chr10	25501758	25501850	+	unknown
XLOC_001885	0.505931	1	1	0.289768	0.755901	0.743914	chr10	25612245	25626469	+	lman2
XLOC_001886	1	1	1	1	1	1	chr10	25669439	25742238	+	fat2
XLOC_001887	1	1	1	1	1	1	chr10	25789342	25789501	+	unknown
XLOC_001888	1	1	1	1	1	1	chr10	25790344	25823504	+	gpr50,loc105026906,mtnr1a,mtnr1al,mtnr1b,mtnr1ba,mtnr1bb,mtnr1c
XLOC_001889	1	1	1	1	1	1	chr10	25790889	25791991	+	unknown
XLOC_001890	1	1	1	1	1	1	chr10	25813082	25813615	+	unknown
XLOC_001891	1	1	1	1	1	1	chr10	25815498	25816036	+	unknown
XLOC_001892	0.281268	1	0.914524	0.166903	0.776278	0.601947	chr10	25885285	25890167	+	atox1
XLOC_001893	1	1	1	1	1	1	chr10	25898686	25911490	+	SPARC
XLOC_001894	0.915123	1	1	0.599806	0.929527	0.769374	chr10	25914698	25920515	+	g3bp1
XLOC_001895	1	1	1	0.941159	0.910827	0.859722	chr10	26034831	26036231	+	unknown
XLOC_001896	0.447031	1	1	1	0.793523	0.900398	chr10	26271904	26280285	+	slc25a48
XLOC_001897	1	1	1	1	1	1	chr10	26289565	26301815	+	RNH1(17of22)
XLOC_001898	1	1	1	1	1	1	chr10	26309103	26309822	+	unknown
XLOC_001899	0.630223	1	0.672915	0.45725	0.958146	0.358541	chr10	26390644	26393713	+	gm2a
XLOC_001900	1	1	1	1	1	1	chr10	26398891	26412870	+	PCDH12
XLOC_001901	1	1	1	1	1	1	chr10	26500387	26505382	+	unknown
XLOC_001902	1	1	1	1	1	1	chr10	26687831	26687931	+	snR65
XLOC_001903	0.675559	1	1	0.182309	0.460702	0.873122	chr10	26804250	26964082	+	pcdh1b
XLOC_001904	1	1	1	0.920107	1	0.873939	chr10	26966108	26966640	+	unknown
XLOC_001905	0.926368	1	0.652847	0.590234	0.665564	0.131767	chr10	26967930	26970126	+	unknown
XLOC_001906	1	1	1	0.915152	0.81937	0.908505	chr10	26996233	26998432	+	unknown
XLOC_001907	1	1	1	0.836377	1	0.822854	chr10	26998500	26999843	+	unknown
XLOC_001908	1	1	1	1	1	1	chr10	27000256	27000733	+	unknown
XLOC_001909	1	1	1	1	1	1	chr10	27001104	27002024	+	unknown
XLOC_001910	1	1	1	1	1	1	chr10	27002635	27002962	+	unknown
XLOC_001911	1	1	1	0.818511	0.984651	0.809935	chr10	27331709	27521078	+	b4galt7
XLOC_001912	0.775417	1	1	0.551274	0.860404	0.842271	chr10	27513227	27514927	+	tmed9
XLOC_001913	1	1	1	1	1	1	chr10	424178	424584	-	unknown
XLOC_001914	1	1	1	0.704902	0.927451	0.840651	chr10	905819	927717	-	KLHL3
XLOC_001915	0.60021	1	1	0.40243	0.814197	0.795313	chr10	929276	934412	-	HNRNPA0(2of5)
XLOC_001916	0.886574	1	1	0.589892	0.88487	0.831221	chr10	969847	979703	-	maea
XLOC_001917	1	1	1	1	1	1	chr10	1104028	1154747	-	fgfrl1a
XLOC_001918	1	1	1	1	1	1	chr10	1663943	1666828	-	nitr13(1of10)
XLOC_001919	1	1	1	1	1	1	chr10	1679777	1681335	-	nitr13(2of10)
XLOC_001920	1	1	1	1	1	1	chr10	1690340	1694622	-	nitr13(3of10)
XLOC_001921	1	1	1	1	1	1	chr10	1745131	1746401	-	nitr13(7of10)
XLOC_001922	1	1	1	0.942869	0.902935	0.84351	chr10	1949945	1970326	-	gpc2
XLOC_001923	0.827059	1	1	0.601276	0.942107	0.736398	chr10	2007291	2014723	-	COPS6
XLOC_001924	1	1	1	1	1	1	chr10	2140000	2143106	-	unknown
XLOC_001925	1	1	1	0.948743	0.99048	0.943425	chr10	2518000	2522502	-	unknown
XLOC_001926	1	1	1	0.900533	0.865927	0.894174	chr10	2522707	2523074	-	unknown
XLOC_001927	1	1	1	0.697534	0.967769	0.585874	chr10	2554610	2563363	-	grxcr1
XLOC_001928	0.593037	1	1	0.259414	0.781646	0.700378	chr10	2698636	2703865	-	shisa3
XLOC_001929	1	1	0.843218	0.892376	0.248182	0.663311	chr10	3691246	3693777	-	MARS2
XLOC_001930	1	1	1	0.957324	0.875363	0.910458	chr10	3709342	3711643	-	loc692908,timm8a,timm8a1,timm8a2
XLOC_001931	0.831866	1	0.942562	1	1	1	chr10	3712327	3719253	-	btk
XLOC_001932	1	1	1	0.919149	0.927621	0.968917	chr10	3725923	3726328	-	rpl36a
XLOC_001933	1	1	1	0.905574	0.943138	1	chr10	3726404	3731564	-	gla
XLOC_001934	1	1	1	0.872994	0.975108	0.896142	chr10	3764642	3828452	-	glra4a
XLOC_001935	0.908108	1	1	0.623273	0.900771	1	chr10	3826449	3826757	-	unknown
XLOC_001936	0.145298	1	0.199198	0.24207	0.976437	0.260365	chr10	4637559	4698198	-	PCDH19
XLOC_001937	1	1	1	1	1	1	chr10	4698840	4699658	-	unknown
XLOC_001938	1	1	1	1	1	1	chr10	4937596	4938446	-	unknown
XLOC_001939	1	1	1	1	0.581595	0.581595	chr10	5041983	5042037	-	unknown
XLOC_001940	1	1	1	0.916363	0.973329	0.917994	chr10	5439064	5450931	-	ef1
XLOC_001941	1	1	1	0.92216	0.93754	0.853311	chr10	5484519	5489719	-	nkrf
XLOC_001942	1	1	1	0.940347	0.803212	0.884997	chr10	5491811	5506688	-	2021-09-06
XLOC_001943	1	1	1	0.940873	0.88807	0.943857	chr10	5511835	5516487	-	SNORA69
XLOC_001944	1	1	1	1	1	1	chr10	5514727	5514858	-	SNORA69
XLOC_001945	0.280452	1	1	0.0965027	0.482225	0.576252	chr10	5517072	5521980	-	upf3b
XLOC_001946	1	1	1	0.858836	0.996056	0.859974	chr10	5531942	5535858	-	nkap
XLOC_001947	1	1	1	0.837615	0.957827	0.877314	chr10	5537031	5553365	-	TMEM255A
XLOC_001948	0.970967	1	1	0.381399	0.831221	0.766706	chr10	5564398	5572800	-	lamp2
XLOC_001949	1	1	1	0.69105	0.775803	0.954431	chr10	5578540	5592675	-	cul4b
XLOC_001950	0.281273	1	0.522322	0.23134	0.967076	0.17723	chr10	5596518	5599898	-	c1galt1c1
XLOC_001951	1	1	0.649526	0.749262	1	0.00356197	chr10	5608439	5612764	-	clic2
XLOC_001952	0.00154274	1	0.0715528	0.00356197	0.466805	0.0180077	chr10	5700062	5723697	-	apln
XLOC_001953	1	1	1	0.946377	0.838401	0.917746	chr10	5824118	5842028	-	zdhhc9
XLOC_001954	1	1	1	0.968345	0.933579	0.903776	chr10	5852456	5852905	-	unknown
XLOC_001955	1.62615e-07	1	8.95563e-07	0.32823	0.947053	0.336116	chr10	5873691	5885986	-	srpx2
XLOC_001956	1	1	1	0.911961	0.967292	0.942567	chr10	5915151	5948638	-	BCORL1
XLOC_001957	1	1	1	1	1	1	chr10	5983728	5988393	-	nox1
XLOC_001958	1	1	0.964278	0.932656	0.56712	0.393209	chr10	5988627	6002903	-	xkrx
XLOC_001959	1	1	1	0.960305	0.950296	0.974379	chr10	6295472	6305755	-	aipl1
XLOC_001960	1	1	1	0.983659	0.985458	0.998052	chr10	6306315	6315616	-	taf7
XLOC_001961	0.884989	1	1	0.586597	0.93605	0.792394	chr10	6347851	6348246	-	unknown
XLOC_001962	1	1	1	0.935224	0.974953	0.916363	chr10	6648283	6648429	-	unknown
XLOC_001963	2.18158e-06	1	3.2562e-05	0.725923	0.822585	0.725067	chr10	6731980	6738058	-	zic6
XLOC_001964	1	1	1	1	1	1	chr10	6738301	6739276	-	unknown
XLOC_001965	1	1	1	1	1	1	chr10	6739671	6741373	-	unknown
XLOC_001966	1	1	1	1	1	1	chr10	6741753	6742399	-	unknown
XLOC_001967	1	1	1	1	1	1	chr10	6742491	6743188	-	unknown
XLOC_001968	0.141249	1	0.499567	0.0899035	0.764363	0.455586	chr10	6813709	6831412	-	TM9SF2
XLOC_001969	1	1	1	1	1	1	chr10	6873264	6874656	-	cd40lg
XLOC_001970	1	1	1	1	1	1	chr10	6876786	6887384	-	TMTOPS3A
XLOC_001971	1	1	1	1	1	1	chr10	6898912	6900487	-	si:ch73-52f15.5
XLOC_001972	1	1	1	1	1	1	chr10	6902671	6909050	-	GPR112(2of2)
XLOC_001973	1	1	1	1	1	1	chr10	6912820	6916145	-	unknown
XLOC_001974	1	1	1	1	1	1	chr10	6955636	6955849	-	unknown
XLOC_001975	1	1	1	1	1	1	chr10	6956978	6957545	-	unknown
XLOC_001976	1	1	1	1	1	1	chr10	6958032	6958735	-	unknown
XLOC_001977	1	1	1	1	1	1	chr10	6959341	6959987	-	unknown
XLOC_001978	1	1	1	1	1	1	chr10	6961536	6962136	-	unknown
XLOC_001979	1	1	1	1	1	1	chr10	6968244	6968579	-	unknown
XLOC_001980	1	1	1	1	1	1	chr10	6968705	6969368	-	unknown
XLOC_001981	1	1	1	1	1	1	chr10	6969524	6969748	-	unknown
XLOC_001982	1	1	1	1	1	1	chr10	6971910	6972816	-	unknown
XLOC_001983	1	1	1	1	1	1	chr10	6973479	6973890	-	unknown
XLOC_001984	0.932148	1	1	1	1	1	chr10	6975516	6978002	-	unknown
XLOC_001985	0.202128	1	0.793305	0.576263	0.871664	0.573426	chr10	6978072	7022221	-	SOX2
XLOC_001986	1	1	1	1	1	1	chr10	7017367	7018710	-	unknown
XLOC_001987	1	1	1	1	1	1	chr10	7031791	7035982	-	pr2y4l
XLOC_001988	0.999526	1	0.944872	0.695563	1	0.652578	chr10	7041493	7059327	-	inppl1b
XLOC_001989	1	1	1	0.932248	0.921096	0.987919	chr10	7095756	7104302	-	pdzd11
XLOC_001990	1	1	1	0.943138	0.998052	0.943138	chr10	7209746	7228287	-	TEX11
XLOC_001991	0.418462	1	0.844839	0.580914	0.867816	0.853311	chr10	7295483	7317915	-	lnx2b
XLOC_001992	0.205168	1	1	0.00356197	0.0806528	0.584391	chr10	7435209	7440803	-	npas4a
XLOC_001993	1	1	1	0.866517	0.492636	0.794237	chr10	7465078	7477372	-	efemp2b
XLOC_001994	1	1	1	0.973329	0.995055	0.975612	chr10	7477488	7484941	-	fibpa
XLOC_001995	1	1	1	0.595855	0.815594	0.888716	chr10	7492340	7494875	-	fosl1a
XLOC_001996	0.0449819	1	0.0585526	0.00356197	0.956484	0.00356197	chr10	7537066	7540006	-	prss35
XLOC_001997	1	1	1	0.699183	0.816834	0.927337	chr10	7580964	7589438	-	ubl3b
XLOC_001998	0.248866	1	0.513716	0.0180077	0.941641	0.0415663	chr10	7602275	7613111	-	unknown
XLOC_001999	1	1	1	0.898141	0.948743	0.831473	chr10	7620498	7621307	-	unknown
[truncated: 32,750 more rows]
