# Supplementary material for: Prostaglandin E2 receptor Ptger4b regulates female-specific peptidergic neurons and female sexual receptivity in medaka
Source: Commun Biol. 2022 Nov 10;5:1215. doi: 10.1038/s42003-022-04195-x (PMC9649691; doi:10.1038/s42003-022-04195-x)
Supplement: Supplementary file 5 — Supplementary Data 2 [file 42003_2022_4195_MOESM5_ESM.xlsx]

## Sheet: Fig. 2
	Fig. 2d
	sham	OVX	OVX+E2	OVX+KT
	0.757	0.543	1.882	0.147
	0.814	0.076	2.098	0.32
	1.339	0.653	1.793	0.887
	0.814	0.642	1.391	0.879
	0.836	0.397	1.783	0.527
	1.438	0.661	1.021
	Fig. 2f, via Esr1					Fig. 2f, via Esr2a								Fig. 2f, via Esr2b
	E2 [-log M]					E2 [-log M]								E2 [-log M]
	0	0.931	0.882	1.187		0	1.082	0.887	1.03	0.7739	0.884	1.3421		0	0.985	1.062	0.953
	10	0.951	1.088	1.322		10	1.343	1.245	1.12	1.101	1.3465	1.5127		10	1.304	1.374	1.228
	9	0.971	1.078	1.316		9	1.552	1.176	1.209	1.2458	1.4541	1.6934		9	1.405	1.397	1.348
	8	0.71	0.886	0.884		8	1.712	1.201	1.257	1.3266	1.4067	1.6374		8	1.378	1.356	1.29
	7	0.543	0.723	0.915		7	1.676	1.13	1.314	1.3729	1.5105	1.6482		7	1.389	1.319	1.288
	6	0.427	0.794	0.767		6	1.539	1.26	1.36	1.3272	1.4321	1.6226		6	1.414	1.442	1.478
	Fig. 2g, via Esr1								Fig. 2g, via Esr2a								Fig. 2g, via Esr2b
		without E2			with E2					without E2			with E2					without E2			with E2
	mut-1076	0.639	1.101	1.26	0.424	0.606	0.641		mut-1076	0.908	1.085	1.007	1.364	1.33	1.248		mut-1076	0.909	1.141	0.95	0.761	0.962	1.02
	mut-714	0.74	1.071	1.188	0.74	0.493	0.583		mut-714	0.779	1.076	1.145	1.147	1.23	1.337		mut-714	1.085	1.038	0.877	1.08	1.031	0.818

## Sheet: Fig. 3
	Fig. 3d
	hours after light onset	male							female
	1.5	1.297	1.353	1.325	1.381	1.108	1.171	1.144	1.037	1.06	0.945	1.121	0.959	0.949	1.05
	5.5	1.109	1.051	1.013	0.932	0.991	1.129	1.098	1.026	1.091	0.991	1.064	1.012	1.122	1.09
	9.5	1.144	1.353	1.159	1.094	1.147	0.984	1.095	1.259	1.198	1.23	1.063	1.094	1.101	0.885
	13.5	1.28	1.088	0.957	1.081	1.029	1.087	1.144	1.122	1.12	0.89	1.133	0.938	1.083	0.991
	17.5	1.143	1.109	1.12	1.055	1.155	0.958	0.802	1.091	1.148	1.068	1.005	1.146	1.052	0.887
	21.5	0.855	1.063	1.023	0.98	1.012	1.051	1.016	1.012	0.934	0.982	1.028	1.08	1.168	0.941
	Fig. 3e
	hours after light onset	male					female
	0	6.942	3.052	6.224	4.744	3.332	3.492	2.439	2.849	4.364	3.296
	4	2.534	4.273	3.654	3.575		2.675	3.445	2.44	2.694	1.586
	8	3.726	3.169	3.188	2.398	3.782	2.079	1.71	1.52	1.766	3.019
	12	2.142	3.28	2.617	3.847	4.389	2.363	2.609	1.816	1.438	1.536
	16	2.479	1.799	2.995	3.063	4.818	1.766	3.819	2.693	2.256	1.578
	20	2.323	1.968	2.243	2.342	2.601	1.687	1.37	1.3	1.373	1.479
	Fig. 3f
	hours after light onset	male					female
	0	2.883	1.056	2.745	1.836	1.155	1.025	2.083	1.215	1.946	2.032
	4	1.719	1.579	1.449	2.233		1.35	0.997	1.059	0.561	0.485
	8	0.401	1.307	0.74	0.54	0.648	0.653	0.477	0.377	0.747	0.557
	12	0.47	0.912	0.56	0.728	0.477	0.507	0.52	0.202	0.367	0.391
	16	0.516	0.25	0.937	0.509	0.729	0.575	3.792	1.008	0.866	0.54
	20	0.296	0.507	0.613	0.18	0.75	0.179	0.448	0.927	0.36	0.505
	Fig. 3g
	hours after light onset	male					female
	0	1.074	1.376	1.577	1.444	1.127	0.761	0.545	0.9	1.423	0.594
	4	0.655	1.143	1.478	1.128		0.475	0.426	0.59	0.722	0.463
	8	0.963	0.839	1.147	0.574	1.669	0.702	0.635	0.357	0.476	1.62
	12	0.584	0.6	0.735	1.311	1.081	0.681	0.725	0.519	0.721	0.801
	16	0.727	0.941	1.665	1.618	1.138	0.366	0.994	1.255	1.01	0.77
	20	0.536	0.469	0.436	0.554	0.76	0.348	0.95	0.645	0.402	0.985

## Sheet: Fig. 4
	Fig. 4c				Fig. 4d				Fig. 4f				Fig. 4g
	+/+ female	+/- female	-/- female		+/+ female	+/- female	-/- female		+/+ female	+/- female	-/- female		+/+ female	+/- female	-/- female
	349.1	298.06	377.95		5.365	7.321	8.004		25	22	26		68.75	93.333	63.158
	353.92	311.49	306.14		8.431	8.353	7.013		14	21	20		55.556	83.333	90.909
	300.92	310.73	296.44		9.498	9.445	10.862		24	14	24		95	86.667	87.5
	300.12	348.95	326.34		7.25	5.539	6.904		24	29	20		92.308	75	47.826
	331.96	262.77	254.04		8.212	6.047	7.239		12	35	26		31.579	59.091	80
	369.11	329.34	373.82		7.098	6.316	9.523		25	20	22		87.5	77.273	26.667
	314.52	285.21	205.94		6.88	9.039	6.643		29	30	16		80	100	81.25
	302.45	317.33	311.68		6.497	6.315	7.511		22	19	23		68.75	84.211	75
	248.41	270.26	232.29		7.153	6.076	8.072		22	17	9		79.167	84.211	82.609
	282.57	297.09	264		7.892	7.149	7.39		10	32	24		90.909		36.842
	360.98				7.43						20				100
	Fig. 4h
		vehicle					EP4 antagonist
	+/+ female	88.889	60	90	100	54.545	90	100	72.727	60	58.333
	+/- female	100	87.5	62.5	100	100	50	87.5	77.778	100	88.889	91.667
	-/- female	54.545	55.556	76.923	80	76.923	80	66.667	53.333	71.429	73.333

## Sheet: Fig. 5
	Fig. 5b					Fig. 5c				Fig. 5d
		+/+ female	+/- female	-/- female		+/+ female	+/- female	-/- female		+/+ female	+/- female	-/- female
	spawned	32	32	33		1	0	0		0	0	0
	not spawned	1	1	0		0	0	2		0	0	0
						3	3	2		0	0	0
						3	4	2		0	1	1
						4	7	1		0	0	0
						4	7	1		0	3	1
						7	1	1		0	0	0
						4	6	2		0	6	3
						3	0	0		0	0	0
						5	1	1		0	0	0
						2	4	5		0	0	0
						26	1	1		0	0	0
						0	1	11		0	0	0
						0	3	17		0	0	0
						3	9	3		0	0	0
						2	2	9		4	0	0
						7	2	2		0	0	0
						7	7	2		0	0	0
						16	4	3		0	0	0
						6	5	2		0	0	0
						9	1	0		0	0	0
						7	2	0		0	1	0
						3	0	2		0	0	0
						7	1	0		0	0	0
						0	1	1		0	0	0
						0	1	1		0	0	0
						3	3	3		0	0	0
						1	1	3		0	0	0
						1	0	2		0	0	0
						1	1	1		0	0	0
						2	4	0		0	0	0
						1	0	2		0	0	0
						1	3	2		0	0	0
	Fig. 5e				Fig. 5f				Fig. 5g				Fig. 5h				Fig. 5i				Fig. 5j
	+/+ female	+/- female	-/- female		+/+ female	+/- female	-/- female		+/+ female	+/- female	-/- female		+/+ female	+/- female	-/- female		+/+ female	+/- female	-/- female		+/+ female	+/- female	-/- female
	7	1	14		15	12	4		8	5	4		30	82	20		23	81	6		15	30	104
	2	7	0		20	65	40		7	37	36		23	265	108		21	17	108		19	124	13
	13	1	4		33	11	11		27	10	5		39	42	53		26	35	49		35	112	15
	6	2	6		12	36	16		7	34	3		68	189	26		62	161	20		234	84	2
	5	3	13		26	9	28		17	6	17		246	123	18		241	122	5		107	3	32
	9	4	11		10	12	31		3	8	24		133	120	60		124	118	49		55	206	1
	7	5	7		48	125	8		40	16	3		65	12	32		58	9	25		188	2	123
	8	3	5		12	22	39		11	16	29		236	218	131		228	214	126		44	224	16
	1	6	3		7	31	10		5	8	5		56	16	58		55	11	55		121	21	92
	2	15	10		7	15	17		5	58	6		128	127	55		126	124	45		9	1	58
	2	9	5		15	67	14		9	8	12		16	246	212		14	240	163		65	142	123
	6	7	11		20	13	11		15	12	9		46	52	69		40	37	67		145	224	27
	6	9	2		28	16	8		20	3	2		18	238	131		12	229	125		454	15	36
	6	13	2		16	8	34		15	5	26		85	157	61		80	150	53		84	68	16
	5	5	6		12	8	10		6	29	6		173	291	46		165	282	42		501	54	5
	8	4	8		16	33	20		11	6	9		470	28	36		469	23	25		480	41	37
	1	5	4		65	8	9		51	29	5		96	84	14		90	80	10		378	2	8
	6	3	11		13	36	54		4	45	36		517	62	162		512	57	160		200	47	29
	5	4	4		57	56	57		5	53	36		545	49	171		531	46	270		52	34	40
	14	2	2		11	69	14		21	3	5		391	35	150		382	31	163		107	21	31
	9	6	25		30	13	37		15	41	18		281	55	62		280	53	112		178	2	14
	1	7	8		71	52	38		22	66	24		109	12	86		109	6	44		13	79	2
	0	9	18		17	75	33		16	2	18		118	70	54		112	63	65		109	40	28
	6	11	21		28	13	25		38		15		243	194	68		219	185	45		85	19	25
	24	16	9		26		37				24		36	58	52		27	47	49		288	22
	9	10	19		51								272	148	35		258	132	38		229	234
	14	22	14										43	53	41		34	43	20		2
	9	11	15										180	56	53		169	34	28
	11	9	13										102	71	62		100	60	43
	2	7	10										316	97			310	88	49
	6	11	13										255	53			245	46
	10												53	247			40	236
	13

## Sheet: Fig. 6
	Fig. 6a				Fig. 6b				Fig. 6e			Fig. 6f			Fig. 6h
	+/+ female	+/- female	-/- female		+/+ female	+/- female	-/- female		+/+ female	-/- female		+/+ female	-/- female		+/+ female	-/- female
	132.528	119.909	116.327		43.061	35.871	39.424		1.303	0.607		0.873	1.061		2.421	1.85
	126.815	154.726	139.975		46.258	49.988	38.399		2.183	1.713		0.743	2.238		1.904	2.317
	92.264	136.989	89.636		30.41	42.652	34.659		4.783	2.843		1.001	1.624		2.582	1.513
	140.815	92.981	150.717		41.311	35.087	46.76		4.71	2.017		0.518	1.37		2.586	2.236
	111.688	88.026	95.628		40.367	31.265	33.668		7.783	0.3		0.42	1.078		2.113
	121.303	116.557	106.141		36.955	39.828	34.52		7.483	2.567		0.66	1.833
	211.586	162.417	135.865		53.2	46.353	34.058		3.61	2.263		1.042	1.303
	138.112	113.84	145.136		43.837	35.191	36.27		1.987	2.39		1.124	1.061
	137.091	126.035	148.758		43.519	40.27	39.51		2.91	1.587		1.782	0.862
	113.916	157.735	103.05		38.884	46.844	36.066		2.06	3.02		1.679	1.044
	186.141	115.458	134.153		63.645	36.641	45.819		5.11	4.78		0.37	1.182
	151.21	115.514	130.125		44.501	36.838	38.927		3.497	2.96		1.496	0.72
	168.958	119.835	124.546		51.393	43.186	46.484		8.48	0.797		0.869	0.76
	91.537	176.394	103.952		39.572	46.057	31.493		5.85	0.557		1.015	0.801
	132	131.347	79.429		40.537	43.016	32.813		3.54	2.61		1.815	0.706
	154.447	114.614	148.727		49.372	41.938	52.005		1.777	5.597		1.018	0.873
	93.751	125.108	93.16		37.721	45.039	36.194		4.6	2.74		1.565	1.95
	107.309	137.102	122.927		36.508	37.954	37.871		4.233	4.377		1.671	0.691
	91.003	108.174	153.163		36.723	40.017	49.801		4.403	2.51		2.11	1.536
	167.629	150.97	129.251		41.808	44.872	43.018		3.743	2.95		1.556	2.13
	115.91	127.059	115.048		50.259	38.161	36.756		4.77	2.737		1.137	1.206
	94.877	128.823	144.454		36.97	46.31	41.371			1.623		1.195	1.578
	224.068	125.267	145.023		54.676	37.738	46.558			2.177		1.156	1.672
	114.9	69.446	85.76		35.66	37.249	34.041			2.617		1.391	2.307
	126.067	114.062	159.509		45.85	42.874	52.471			0.62		1.942	3.954
	120.264	100.407	130.918		50.415	39.486	42.558					0.979	3.237
	162.355	100.048	96.468		44.012	42.217	39.75					1.304	1.968
	106.309	85.5	95.908		37.013	36.255	33.452					0.632	1.183
	120.36	112.053	117.064		37.539	37.294	43.677					0.94	1.041
	172.852	90.895	99.066		44.807	35.282	39.598					0.539	0.955
	111.33	138.806	69.493		41.4	46.873	34.078					0.599	1.086
	102.268	180.467	120.894		36.397	65.138	37.309					0.725	0.941
	119.516	124.188	138.059		39.102	41.379	36.387					0.894	3.562
	135.906	137.436	110.172		46.139	39.089	43.155					0.717	1.52
	163.672	103.247	91.946		46.77	36.095	33.684					0.555	2.161
	148.976	132.454	147.912		37.218	50.553	53.652					0.633	2.093
	193.84	109.823	106.574		46.495	38.691	45.905					0.878	1.568
	98.316	137.104	85.88		40.59	47.125	33.043					0.741	1.996
	94.205	189.79	125.326		38.305	50.686	43.88					0.738	1.973
	122.595	99.148	170.636		38.759	29.807	44.905					0.734	1.381
	120.843	153.315	138.782		34.28	43.613	43.404					0.92	1.876
	90.455	185.451	102.779		36.508	53.294	36.204					0.812	1.721
	121.397	128.649	180.795		41.094	34.167	55.44					0.767	1.938
	94.047	112.082	179.52		35.692	42.326	47.524					0.719	1.455
	124.56	169.147	151.839		43.042	47.542	41.459					0.679	1.038
	151.666	134.648	94.663		33.199	41.172	37.418					2.035	1.667
	122.131	155.967	116.282		37.586	50.571	40.26					1.528	1.852
	128.854	104.311	153.946		39.683	35.729	52.033					0.814	1.56
	111.614	136.572	102.319		35.655	46.64	40.504					0.37	1.257
	100.633	158.041	109.1		37.941	49.522	43.601					0.317	1.337
												0.76	1.449
												0.836	0.997
												0.641	1.21
												1.044	1.578
													2.319
													2.089
													1.179
													0.985
													1.528
													0.743
													1.052
													1.277
													2.545
													1.628
													1.731
													2.108
													1.714
													1.731
													1.74
													2.348
													2.734
													1.44
													1.62
													1.714
													1.431
													1.346
													1.62
													1.183
													1.32
													2.168
													1.466
													1.611
													1.208
													1.106
													2.211
													2.965
													3.977
													1.543
													2.031
													1.954
													2.794
													2.905
													2.828
													3.343
													1.877
													2.974
													2.374
													2.04
